# Supplementary material for: 2-(2-Chloro­phen­yl)-3-methyl-5,6-diphenyl-2,3-dihydro­pyrazine
Source: Acta Crystallogr Sect E Struct Rep Online. 2011 Sep 14;67(Pt 10):o2598. doi: 10.1107/S1600536811036336 (PMC3201404; doi:10.1107/S1600536811036336)
Supplement: Supplementary file 1 [file e-67-o2598-sup1.cif]

##############################################################################
#                                                                            #
# This CIF contains the data in a paper accepted for publication in          #
# Acta Crystallographica Section E. It conforms to the requirements of       #
# Notes for Authors for Acta Crystallographica Section E, and has been       #
# peer reviewed under the auspices of the IUCr Commission on Journals.       #
#                                                                            #
# Full details of the Crystallographic Information File format               #
# are given in the paper "The Crystallographic Information File (CIF):       #
# a New Standard Archive File for Crystallography" by S. R. Hall, F. H.      #
# Allen and I. D. Brown [Acta Cryst. (1991), A47, 655-685].                  #
#                                                                            #
# The current version of the core CIF dictionary is obtainable from          #
# ftp://ftp.iucr.org/pub/cif_core.dic.                                       #
#                                                                            #
# Software is freely available for graphical display of the structure(s)     #
# in this CIF. For information consult the CIF software page                 #
# http://www.iucr.org/resources/cif/software.                                #
#                                                                            #
# This file may be used for bona fide research purposes within the           #
# scientific community so long as proper attribution is given to the journal # 
# article from which it was obtained.                                        #
#                                                                            #
##############################################################################
data_global
_audit_creation_method     'PLATON <TABLE ACC> option'
_journal_date_recd_electronic     2011-09-03
_journal_date_accepted     2011-09-06
_journal_name_full     'Acta Crystallographica, Section E'
_journal_year     2011
_journal_volume     67
_journal_issue     10
_journal_page_first     o2598
_journal_page_last     o2598
_journal_paper_category     QO
_journal_coeditor_code     WN2451
_publ_contact_author_name     'A. Thiruvalluvar'
_publ_contact_author_address
;
PG Research Department of Physics,
Rajah Serfoji Government College (Autonomous),
Thanjavur-613 005,
Tamilnadu,
India.
;
_publ_contact_author_email     'thiruvalluvar.a@gmail.com'
_publ_contact_author_fax     'none'
_publ_contact_author_phone     '+91 4362 255490'
_publ_section_title
;
2-(2-Chlorophenyl)-3-methyl-5,6-diphenyl-2,3-dihydropyrazine
;
_publ_section_title_footnote     .
loop_
    _publ_author_name
    _publ_author_footnote
    _publ_author_address
    'Anuradha, N.' ?
;
PG Research Department of Physics,
Rajah Serfoji Government College (Autonomous),
Thanjavur 613 005,
Tamilnadu,
India
;
    'Chitra, S.' ?
;
Department of Chemistry,
K.S.R. College of Engineering,
Tiruchengode 637 215,
Tamilnadu,
India
;
    'Thiruvalluvar, A.' ?
;
PG Research Department of Physics,
Rajah Serfoji Government College (Autonomous),
Thanjavur 613 005,
Tamilnadu,
India
;
    'Pandiarajan, K.' ?
;
Department of Chemistry,
Annamalai University,
Annamalai Nagar 608 002,
Tamilnadu,
India
;
    'Butcher, R. J.' ?
;
Department of Chemistry,
Howard University,
525 College Street NW,
Washington, DC 20059,
USA
;
    'Jasinski, J. P.' ?
;
Department of Chemistry,
Keene State College,
229 Main Street,
Keene, NH 03435-2001,
USA
;
    'Golen, J. A.' ?
;
Department of Chemistry,
Keene State College,
229 Main Street,
Keene, NH 03435-2001,
USA
;
_publ_section_synopsis     .
data_I
_chemical_name_systematic
;
2-(2-Chlorophenyl)-3-methyl-5,6-diphenyl-2,3-dihydropyrazine
;
_chemical_name_common     2,3-dihydropyrazine
_chemical_formula_moiety     'C23 H19 Cl N2'
_chemical_formula_sum     'C23 H19 Cl N2'
_chemical_formula_structural     'C23 H19 Cl N2'
_chemical_formula_iupac     'C23 H19 Cl N2'
_chemical_formula_weight     358.85
_chemical_melting_point     417
_symmetry_cell_setting     monoclinic
_symmetry_space_group_name_H-M     'P 21/c'
_symmetry_space_group_name_Hall     '-P 2ybc'
loop_
    _symmetry_equiv_pos_site_id
    _symmetry_equiv_pos_as_xyz
    1 x,y,z
    2 -x,1/2+y,1/2-z
    3 -x,-y,-z
    4 x,1/2-y,1/2+z
_cell_length_a     10.5675(8)
_cell_length_b     19.7014(9)
_cell_length_c     10.4207(7)
_cell_angle_alpha     90
_cell_angle_beta     118.479(9)
_cell_angle_gamma     90
_cell_volume     1907.0(3)
_cell_formula_units_Z     4
_cell_measurement_reflns_used     5083
_cell_measurement_theta_min     4.48
_cell_measurement_theta_max     73.52
_cell_measurement_temperature     298(2)
_cell_special_details     ?
_exptl_crystal_description     'block'
_exptl_crystal_colour     'pale-yellow'
_exptl_crystal_size_max     0.25
_exptl_crystal_size_mid     0.14
_exptl_crystal_size_min     0.10
_exptl_crystal_size_rad     ?
_exptl_crystal_density_diffrn     1.250
_exptl_crystal_density_meas     ?
_exptl_crystal_density_method     'Not Measured'
_exptl_crystal_F_000     752
_exptl_absorpt_coefficient_mu     1.818
_exptl_absorpt_correction_type     multi-scan
_exptl_absorpt_process_details
;
(CrysAlis RED; Oxford Diffraction, 2010)
;
_exptl_absorpt_correction_T_min     0.6593
_exptl_absorpt_correction_T_max     1.0000
_exptl_special_details     ?
_diffrn_ambient_temperature     298(2)
_diffrn_radiation_type     'CuK\a'
_diffrn_radiation_wavelength     1.54184
_diffrn_radiation_source     'Enhance (Cu) X-ray Source'
_diffrn_radiation_monochromator     graphite
_diffrn_measurement_device_type     'Oxford Diffraction Xcalibur Eos Gemini'
_diffrn_measurement_method     '\w scans'
_diffrn_detector_area_resol_mean     16.1500
_diffrn_reflns_number     22812
_diffrn_reflns_av_R_equivalents     0.0521
_diffrn_reflns_av_sigmaI/netI     0.0310
_diffrn_reflns_theta_min     4.49
_diffrn_reflns_theta_max     73.69
_diffrn_reflns_theta_full     67.50
_diffrn_measured_fraction_theta_max     0.996
_diffrn_measured_fraction_theta_full     1.000
_diffrn_reflns_limit_h_min     -13
_diffrn_reflns_limit_h_max     12
_diffrn_reflns_limit_k_min     -21
_diffrn_reflns_limit_k_max     24
_diffrn_reflns_limit_l_min     -12
_diffrn_reflns_limit_l_max     12
_refine_special_details
;
Refinement of <i>F</i>^2^ against ALL reflections. The weighted <i>R</i>-factor
<i>wR</i> and goodness of fit <i>S</i> are based on <i>F</i>^2^, conventional
<i>R</i>-factors <i>R</i> are based on <i>F</i>, with <i>F</i> set to zero for
negative <i>F</i>^2^. The threshold expression of <i>F</i>^2^ >
2\s(<i>F</i>^2^) is used only for calculating <i>R</i>-factors(gt) <i>etc</i>.
and is not relevant to the choice of reflections for refinement.
<i>R</i>-factors based on <i>F</i>^2^ are statistically about twice as large
as those based on <i>F</i>, and <i>R</i>- factors based on ALL data will be
even larger.
To allow for a stable and meaningful refinement
of the Cl atoms, the C---Cl bonding distances were restrained to be the same
(<i>DFIX</i> 1.76 0.02 C22 Cl1 C22 Cl2 and EADP Cl1 Cl2).
;
_reflns_number_total     3831
_reflns_number_gt     3092
_reflns_threshold_expression     I>2\s(I)
_refine_ls_structure_factor_coef     Fsqd
_refine_ls_matrix_type     full
_refine_ls_R_factor_all     0.0618
_refine_ls_R_factor_gt     0.0515
_refine_ls_wR_factor_gt     0.1405
_refine_ls_wR_factor_ref     0.1501
_refine_ls_goodness_of_fit_ref     1.041
_refine_ls_restrained_S_all     1.043
_refine_ls_number_reflns     3831
_refine_ls_number_parameters     240
_refine_ls_number_restraints     2
_refine_ls_hydrogen_treatment     constr
_refine_ls_weighting_scheme     calc
_refine_ls_weighting_details
         'calc w=1/[\s^2^(Fo^2^)+(0.0681P)^2^+0.4958P] where P=(Fo^2^+2Fc^2^)/3'
_atom_sites_solution_hydrogens     geom
_atom_sites_solution_primary     direct
_atom_sites_solution_secondary     difmap
_refine_ls_shift/su_max     0.001
_refine_ls_shift/su_max_lt     0.001
_refine_ls_shift/su_mean     <0.001
_refine_diff_density_max     0.322
_refine_diff_density_min     -0.282
_refine_ls_extinction_method     none
_refine_ls_extinction_coef     ?
loop_
    _atom_type_symbol
    _atom_type_description
    _atom_type_scat_dispersion_real
    _atom_type_scat_dispersion_imag
    _atom_type_scat_source
    C C 0.0181 0.0091 ' International Tables Vol C Tables 4.2.6.8 and 6.1.1.4'
    H H 0.0000 0.0000 ' International Tables Vol C Tables 4.2.6.8 and 6.1.1.4'
    Cl Cl 0.3639 0.7018 ' International Tables Vol C Tables 4.2.6.8 and 6.1.1.4'
    N N 0.0311 0.0180 ' International Tables Vol C Tables 4.2.6.8 and 6.1.1.4'
_computing_data_collection     'CrysAlisPRO (Oxford Diffraction, 2010)'
_computing_cell_refinement     'CrysAlisPRO (Oxford Diffraction, 2010)'
_computing_data_reduction     'CrysAlisRED (Oxford Diffraction, 2010)'
_computing_structure_solution     'SHELXS97 (Sheldrick, 2008)'
_computing_structure_refinement     'SHELXL97 (Sheldrick, 2008)'
_computing_molecular_graphics     'ORTEP-3 (Farrugia, 1997)'
_computing_publication_material     'PLATON (Spek, 2009)'
loop_
    _atom_site_type_symbol
    _atom_site_label
    _atom_site_fract_x
    _atom_site_fract_y
    _atom_site_fract_z
    _atom_site_U_iso_or_equiv
    _atom_site_thermal_displace_type
    _atom_site_calc_flag
    _atom_site_refinement_flags
    _atom_site_occupancy
    _atom_site_disorder_assembly
    _atom_site_disorder_group
    Cl Cl1 0.25340(11) -0.21842(8) 0.16414(14) 0.1246(4) Uani d PD 0.946(5) A 1
    N N1 0.24840(17) -0.00156(8) 0.13885(16) 0.0488(5) Uani d . 1.000 . .
    N N4 0.2879(2) -0.02095(9) -0.10830(18) 0.0627(6) Uani d . 1.000 . .
    C C2 0.3045(2) -0.06586(10) 0.1173(2) 0.0556(6) Uani d . 1.000 . .
    C C3 0.3806(3) -0.05552(12) 0.0291(3) 0.0657(8) Uani d . 1.000 . .
    C C5 0.2014(2) 0.02435(9) -0.10666(19) 0.0479(5) Uani d . 1.000 . .
    C C6 0.20118(18) 0.04090(9) 0.03284(18) 0.0439(5) Uani d . 1.000 . .
    C C21 0.3972(2) -0.09884(10) 0.2638(2) 0.0527(6) Uani d . 1.000 A .
    C C22 0.3840(3) -0.16562(12) 0.2953(3) 0.0698(7) Uani d D 1.000 . .
    C C23 0.4712(3) -0.19357(14) 0.4313(3) 0.0861(9) Uani d . 1.000 A .
    C C24 0.5737(3) -0.15478(14) 0.5392(3) 0.0767(8) Uani d . 1.000 . .
    C C25 0.5914(3) -0.08844(13) 0.5117(2) 0.0664(7) Uani d . 1.000 A .
    C C26 0.5037(2) -0.06128(10) 0.3758(2) 0.0571(6) Uani d . 1.000 . .
    C C31 0.4413(3) -0.11844(14) -0.0028(3) 0.0828(10) Uani d . 1.000 . .
    C C51 0.1010(2) 0.05635(9) -0.24852(19) 0.0474(5) Uani d . 1.000 . .
    C C52 -0.0386(2) 0.07317(11) -0.2826(2) 0.0562(6) Uani d . 1.000 . .
    C C53 -0.1342(3) 0.09626(12) -0.4219(2) 0.0664(7) Uani d . 1.000 . .
    C C54 -0.0896(3) 0.10359(11) -0.5258(2) 0.0682(8) Uani d . 1.000 . .
    C C55 0.0493(3) 0.08806(11) -0.4913(2) 0.0650(8) Uani d . 1.000 . .
    C C56 0.1443(2) 0.06438(10) -0.3546(2) 0.0552(6) Uani d . 1.000 . .
    C C61 0.15526(19) 0.10853(9) 0.05924(18) 0.0441(5) Uani d . 1.000 . .
    C C62 0.0827(2) 0.11347(9) 0.14084(19) 0.0478(5) Uani d . 1.000 . .
    C C63 0.0489(2) 0.17630(11) 0.1757(2) 0.0568(6) Uani d . 1.000 . .
    C C64 0.0894(3) 0.23491(10) 0.1328(2) 0.0619(7) Uani d . 1.000 . .
    C C65 0.1610(3) 0.23089(10) 0.0524(2) 0.0638(7) Uani d . 1.000 . .
    C C66 0.1926(2) 0.16820(10) 0.0139(2) 0.0563(6) Uani d . 1.000 . .
    Cl Cl2 0.249(2) -0.1906(15) 0.131(2) 0.1246(4) Uani d PD 0.054(5) A 2
    H H2 0.22221 -0.09585 0.06166 0.0668 Uiso calc R 1.000 . .
    H H3 0.46199 -0.02520 0.08554 0.0789 Uiso calc R 1.000 . .
    H H23 0.45990 -0.23883 0.44909 0.1033 Uiso calc R 1.000 . .
    H H24 0.63129 -0.17328 0.63114 0.0921 Uiso calc R 1.000 A .
    H H25 0.66209 -0.06190 0.58423 0.0797 Uiso calc R 1.000 . .
    H H26 0.51645 -0.01613 0.35854 0.0686 Uiso calc R 1.000 A .
    H H31A 0.36507 -0.15035 -0.05490 0.1243 Uiso calc R 1.000 . .
    H H31B 0.51148 -0.13840 0.08724 0.1243 Uiso calc R 1.000 . .
    H H31C 0.48607 -0.10673 -0.06119 0.1243 Uiso calc R 1.000 . .
    H H52 -0.06864 0.06904 -0.21230 0.0674 Uiso calc R 1.000 . .
    H H53 -0.22846 0.10679 -0.44500 0.0797 Uiso calc R 1.000 . .
    H H54 -0.15360 0.11902 -0.61885 0.0818 Uiso calc R 1.000 . .
    H H55 0.07976 0.09357 -0.56100 0.0780 Uiso calc R 1.000 . .
    H H56 0.23810 0.05365 -0.33281 0.0662 Uiso calc R 1.000 . .
    H H62 0.05680 0.07420 0.17213 0.0574 Uiso calc R 1.000 . .
    H H63 -0.00147 0.17897 0.22840 0.0682 Uiso calc R 1.000 . .
    H H64 0.06832 0.27704 0.15826 0.0743 Uiso calc R 1.000 . .
    H H65 0.18848 0.27043 0.02348 0.0765 Uiso calc R 1.000 . .
    H H66 0.23901 0.16601 -0.04263 0.0676 Uiso calc R 1.000 . .
loop_
    _atom_site_aniso_label
    _atom_site_aniso_U_11
    _atom_site_aniso_U_22
    _atom_site_aniso_U_33
    _atom_site_aniso_U_12
    _atom_site_aniso_U_13
    _atom_site_aniso_U_23
    Cl1 0.1170(7) 0.0679(8) 0.1060(7) -0.0285(5) -0.0141(5) 0.0118(5)
    N1 0.0561(9) 0.0475(8) 0.0414(7) 0.0091(7) 0.0221(7) 0.0047(6)
    N4 0.0780(12) 0.0660(11) 0.0473(9) 0.0211(9) 0.0324(9) 0.0053(8)
    C2 0.0608(11) 0.0550(11) 0.0456(10) 0.0144(9) 0.0209(9) 0.0056(8)
    C3 0.0808(14) 0.0633(13) 0.0593(12) 0.0228(11) 0.0384(11) 0.0090(9)
    C5 0.0557(10) 0.0474(9) 0.0414(9) 0.0020(8) 0.0239(8) 0.0012(7)
    C6 0.0445(8) 0.0467(9) 0.0393(8) 0.0013(7) 0.0189(7) 0.0023(7)
    C21 0.0556(10) 0.0504(10) 0.0464(10) 0.0127(8) 0.0198(8) 0.0053(8)
    C22 0.0627(12) 0.0561(12) 0.0651(13) 0.0016(10) 0.0098(10) 0.0082(10)
    C23 0.0831(17) 0.0629(14) 0.0829(17) 0.0048(12) 0.0158(14) 0.0281(13)
    C24 0.0715(14) 0.0817(16) 0.0546(12) 0.0177(12) 0.0120(11) 0.0200(11)
    C25 0.0633(12) 0.0718(14) 0.0496(11) 0.0085(10) 0.0151(10) -0.0023(9)
    C26 0.0647(12) 0.0514(10) 0.0512(10) 0.0083(9) 0.0243(9) 0.0015(8)
    C31 0.0993(19) 0.0769(16) 0.0746(16) 0.0360(14) 0.0434(15) 0.0067(12)
    C51 0.0601(10) 0.0442(9) 0.0375(8) -0.0005(8) 0.0229(8) 0.0002(7)
    C52 0.0614(11) 0.0619(12) 0.0456(10) 0.0028(9) 0.0258(9) 0.0055(8)
    C53 0.0621(12) 0.0698(14) 0.0523(11) 0.0071(10) 0.0151(10) 0.0049(10)
    C54 0.0925(17) 0.0563(12) 0.0389(10) 0.0054(11) 0.0177(10) 0.0057(8)
    C55 0.1014(18) 0.0541(11) 0.0450(10) 0.0006(11) 0.0394(11) 0.0034(8)
    C56 0.0717(12) 0.0527(10) 0.0476(10) 0.0014(9) 0.0336(10) 0.0007(8)
    C61 0.0484(9) 0.0446(9) 0.0340(8) 0.0047(7) 0.0153(7) 0.0027(6)
    C62 0.0521(10) 0.0500(10) 0.0378(8) 0.0048(8) 0.0185(7) 0.0044(7)
    C63 0.0652(12) 0.0610(12) 0.0418(9) 0.0151(9) 0.0235(9) 0.0022(8)
    C64 0.0768(14) 0.0473(10) 0.0496(10) 0.0156(9) 0.0204(10) 0.0003(8)
    C65 0.0806(14) 0.0430(10) 0.0615(12) 0.0031(9) 0.0288(11) 0.0079(9)
    C66 0.0666(12) 0.0526(10) 0.0526(10) 0.0043(9) 0.0307(9) 0.0085(8)
    Cl2 0.1170(7) 0.0679(8) 0.1060(7) -0.0285(5) -0.0141(5) 0.0118(5)
_geom_special_details
;
Bond distances, angles <i>etc</i>. have been calculated using the rounded
fractional coordinates. All su's are estimated from the variances of the
(full) variance-covariance matrix. The cell e.s.d.'s are taken into account in
the estimation of distances, angles and torsion angles
;
loop_
    _geom_bond_atom_site_label_1
    _geom_bond_atom_site_label_2
    _geom_bond_site_symmetry_1
    _geom_bond_site_symmetry_2
    _geom_bond_distance
    _geom_bond_publ_flag
    Cl1 C22 . . 1.748(3) no
    Cl2 C22 . . 1.70(2) no
    N1 C6 . . 1.282(2) no
    N1 C2 . . 1.461(3) no
    N4 C3 . . 1.462(3) no
    N4 C5 . . 1.284(3) no
    C2 C3 . . 1.496(4) no
    C2 C21 . . 1.512(3) no
    C3 C31 . . 1.504(4) no
    C5 C51 . . 1.488(3) no
    C5 C6 . . 1.491(3) no
    C6 C61 . . 1.488(3) no
    C21 C26 . . 1.387(3) no
    C21 C22 . . 1.379(3) no
    C22 C23 . . 1.384(4) no
    C23 C24 . . 1.364(4) no
    C24 C25 . . 1.370(4) no
    C25 C26 . . 1.378(3) no
    C51 C52 . . 1.383(3) no
    C51 C56 . . 1.392(3) no
    C52 C53 . . 1.392(3) no
    C53 C54 . . 1.379(4) no
    C54 C55 . . 1.369(5) no
    C55 C56 . . 1.375(3) no
    C61 C66 . . 1.392(3) no
    C61 C62 . . 1.394(3) no
    C62 C63 . . 1.384(3) no
    C63 C64 . . 1.378(3) no
    C64 C65 . . 1.373(4) no
    C65 C66 . . 1.388(3) no
    C2 H2 . . 0.9800 no
    C3 H3 . . 0.9800 no
    C23 H23 . . 0.9300 no
    C24 H24 . . 0.9300 no
    C25 H25 . . 0.9300 no
    C26 H26 . . 0.9300 no
    C31 H31A . . 0.9600 no
    C31 H31B . . 0.9600 no
    C31 H31C . . 0.9600 no
    C52 H52 . . 0.9300 no
    C53 H53 . . 0.9300 no
    C54 H54 . . 0.9300 no
    C55 H55 . . 0.9300 no
    C56 H56 . . 0.9300 no
    C62 H62 . . 0.9300 no
    C63 H63 . . 0.9300 no
    C64 H64 . . 0.9300 no
    C65 H65 . . 0.9300 no
    C66 H66 . . 0.9300 no
loop_
    _geom_angle_atom_site_label_1
    _geom_angle_atom_site_label_2
    _geom_angle_atom_site_label_3
    _geom_angle_site_symmetry_1
    _geom_angle_site_symmetry_2
    _geom_angle_site_symmetry_3
    _geom_angle
    _geom_angle_publ_flag
    C2 N1 C6 . . . 116.95(16) no
    C3 N4 C5 . . . 117.38(19) no
    N1 C2 C3 . . . 110.66(17) no
    N1 C2 C21 . . . 109.42(15) no
    C3 C2 C21 . . . 113.6(2) no
    N4 C3 C2 . . . 111.1(2) no
    N4 C3 C31 . . . 109.0(2) no
    C2 C3 C31 . . . 115.8(2) no
    N4 C5 C6 . . . 119.82(16) no
    N4 C5 C51 . . . 117.16(17) no
    C6 C5 C51 . . . 122.98(18) no
    N1 C6 C5 . . . 121.10(17) no
    N1 C6 C61 . . . 116.89(16) no
    C5 C6 C61 . . . 121.90(15) no
    C2 C21 C22 . . . 124.1(2) no
    C2 C21 C26 . . . 119.70(18) no
    C22 C21 C26 . . . 116.25(19) no
    Cl1 C22 C21 . . . 120.9(2) no
    Cl1 C22 C23 . . . 117.1(2) no
    C21 C22 C23 . . . 122.0(2) no
    Cl2 C22 C21 . . . 99.7(10) no
    Cl2 C22 C23 . . . 138.3(10) no
    C22 C23 C24 . . . 120.0(3) no
    C23 C24 C25 . . . 119.8(2) no
    C24 C25 C26 . . . 119.6(2) no
    C21 C26 C25 . . . 122.4(2) no
    C5 C51 C52 . . . 121.65(19) no
    C5 C51 C56 . . . 119.2(2) no
    C52 C51 C56 . . . 118.88(17) no
    C51 C52 C53 . . . 120.1(2) no
    C52 C53 C54 . . . 120.2(3) no
    C53 C54 C55 . . . 119.7(2) no
    C54 C55 C56 . . . 120.6(2) no
    C51 C56 C55 . . . 120.5(2) no
    C6 C61 C62 . . . 119.88(16) no
    C6 C61 C66 . . . 121.54(19) no
    C62 C61 C66 . . . 118.39(17) no
    C61 C62 C63 . . . 120.57(18) no
    C62 C63 C64 . . . 120.4(2) no
    C63 C64 C65 . . . 119.8(2) no
    C64 C65 C66 . . . 120.4(2) no
    C61 C66 C65 . . . 120.5(2) no
    N1 C2 H2 . . . 108.00 no
    C3 C2 H2 . . . 108.00 no
    C21 C2 H2 . . . 108.00 no
    N4 C3 H3 . . . 107.00 no
    C2 C3 H3 . . . 107.00 no
    C31 C3 H3 . . . 107.00 no
    C22 C23 H23 . . . 120.00 no
    C24 C23 H23 . . . 120.00 no
    C23 C24 H24 . . . 120.00 no
    C25 C24 H24 . . . 120.00 no
    C24 C25 H25 . . . 120.00 no
    C26 C25 H25 . . . 120.00 no
    C21 C26 H26 . . . 119.00 no
    C25 C26 H26 . . . 119.00 no
    C3 C31 H31A . . . 109.00 no
    C3 C31 H31B . . . 109.00 no
    C3 C31 H31C . . . 109.00 no
    H31A C31 H31B . . . 109.00 no
    H31A C31 H31C . . . 109.00 no
    H31B C31 H31C . . . 109.00 no
    C51 C52 H52 . . . 120.00 no
    C53 C52 H52 . . . 120.00 no
    C52 C53 H53 . . . 120.00 no
    C54 C53 H53 . . . 120.00 no
    C53 C54 H54 . . . 120.00 no
    C55 C54 H54 . . . 120.00 no
    C54 C55 H55 . . . 120.00 no
    C56 C55 H55 . . . 120.00 no
    C51 C56 H56 . . . 120.00 no
    C55 C56 H56 . . . 120.00 no
    C61 C62 H62 . . . 120.00 no
    C63 C62 H62 . . . 120.00 no
    C62 C63 H63 . . . 120.00 no
    C64 C63 H63 . . . 120.00 no
    C63 C64 H64 . . . 120.00 no
    C65 C64 H64 . . . 120.00 no
    C64 C65 H65 . . . 120.00 no
    C66 C65 H65 . . . 120.00 no
    C61 C66 H66 . . . 120.00 no
    C65 C66 H66 . . . 120.00 no
loop_
    _geom_torsion_atom_site_label_1
    _geom_torsion_atom_site_label_2
    _geom_torsion_atom_site_label_3
    _geom_torsion_atom_site_label_4
    _geom_torsion_site_symmetry_1
    _geom_torsion_site_symmetry_2
    _geom_torsion_site_symmetry_3
    _geom_torsion_site_symmetry_4
    _geom_torsion
    _geom_torsion_publ_flag
    C6 N1 C2 C3 . . . . 35.9(3) no
    C6 N1 C2 C21 . . . . 161.74(19) no
    C2 N1 C6 C5 . . . . 1.1(3) no
    C2 N1 C6 C61 . . . . -175.12(18) no
    C5 N4 C3 C2 . . . . 35.6(3) no
    C5 N4 C3 C31 . . . . 164.2(2) no
    C3 N4 C5 C6 . . . . 1.5(3) no
    C3 N4 C5 C51 . . . . -176.3(2) no
    N1 C2 C3 N4 . . . . -54.1(2) no
    N1 C2 C3 C31 . . . . -179.0(2) no
    C21 C2 C3 N4 . . . . -177.59(17) no
    C21 C2 C3 C31 . . . . 57.5(3) no
    N1 C2 C21 C22 . . . . 130.8(3) no
    N1 C2 C21 C26 . . . . -49.6(3) no
    C3 C2 C21 C22 . . . . -105.1(3) no
    C3 C2 C21 C26 . . . . 74.6(3) no
    N4 C5 C6 N1 . . . . -22.5(3) no
    N4 C5 C6 C61 . . . . 153.6(2) no
    C51 C5 C6 N1 . . . . 155.2(2) no
    C51 C5 C6 C61 . . . . -28.8(3) no
    N4 C5 C51 C52 . . . . 142.8(2) no
    N4 C5 C51 C56 . . . . -31.7(3) no
    C6 C5 C51 C52 . . . . -35.0(3) no
    C6 C5 C51 C56 . . . . 150.53(19) no
    N1 C6 C61 C62 . . . . -38.6(3) no
    N1 C6 C61 C66 . . . . 136.3(2) no
    C5 C6 C61 C62 . . . . 145.14(19) no
    C5 C6 C61 C66 . . . . -39.9(3) no
    C2 C21 C22 Cl1 . . . . -0.7(4) no
    C2 C21 C22 C23 . . . . -179.8(3) no
    C26 C21 C22 Cl1 . . . . 179.7(2) no
    C26 C21 C22 C23 . . . . 0.5(4) no
    C2 C21 C26 C25 . . . . 179.9(2) no
    C22 C21 C26 C25 . . . . -0.5(4) no
    Cl1 C22 C23 C24 . . . . -179.0(3) no
    C21 C22 C23 C24 . . . . 0.2(5) no
    C22 C23 C24 C25 . . . . -1.0(5) no
    C23 C24 C25 C26 . . . . 1.1(5) no
    C24 C25 C26 C21 . . . . -0.3(4) no
    C5 C51 C52 C53 . . . . -173.11(19) no
    C56 C51 C52 C53 . . . . 1.4(3) no
    C5 C51 C56 C55 . . . . 174.06(18) no
    C52 C51 C56 C55 . . . . -0.6(3) no
    C51 C52 C53 C54 . . . . -1.1(3) no
    C52 C53 C54 C55 . . . . 0.0(3) no
    C53 C54 C55 C56 . . . . 0.9(3) no
    C54 C55 C56 C51 . . . . -0.6(3) no
    C6 C61 C62 C63 . . . . 175.09(18) no
    C66 C61 C62 C63 . . . . 0.0(3) no
    C6 C61 C66 C65 . . . . -173.53(19) no
    C62 C61 C66 C65 . . . . 1.5(3) no
    C61 C62 C63 C64 . . . . -1.4(3) no
    C62 C63 C64 C65 . . . . 1.4(3) no
    C63 C64 C65 C66 . . . . 0.1(3) no
    C64 C65 C66 C61 . . . . -1.6(3) no
loop_
    _geom_hbond_atom_site_label_D
    _geom_hbond_atom_site_label_H
    _geom_hbond_atom_site_label_A
    _geom_hbond_site_symmetry_A
    _geom_hbond_distance_DH
    _geom_hbond_distance_HA
    _geom_hbond_distance_DA
    _geom_hbond_angle_DHA
    _geom_hbond_publ_flag
    C24 H24 Cg4 3_656 0.93 2.80 3.643(3) 152 yes
    C53 H53 Cg2 3_555 0.93 2.99 3.873(4) 159 yes
    C64 H64 Cg3 4_555 0.93 2.88 3.729(2) 153 yes
_iucr_refine_instructions_details
;
;
