# Supplementary material for: 2-(2-Chloro­phen­yl)-3-methyl-5,6-diphenyl-2,3-dihydro­pyrazine
Source: Acta Crystallogr Sect E Struct Rep Online. 2011 Sep 14;67(Pt 10):o2598. doi: 10.1107/S1600536811036336 (PMC3201404; doi:10.1107/S1600536811036336)
Supplement: Supplementary file 2 [file e-67-o2598-Isup2.hkl]

#
# h,k,l, Fc-squared, Fo-squared, sigma(Fo-squared) and status flag
#
data_I
_shelx_title ' bcl-2 in P21/c z=4 C23H19ClN2'
_shelx_refln_list_code          4
_shelx_F_calc_maximum      145.06
_exptl_crystal_F_000       752.00
_reflns_d_resolution_high  0.8033
 
loop_
 _symmetry_equiv_pos_as_xyz
 'x, y, z'
 '-x, y+1/2, -z+1/2'
 '-x, -y, -z'
 'x, -y-1/2, z-1/2'
 
_cell_length_a    10.5675
_cell_length_b    19.7014
_cell_length_c    10.4207
_cell_angle_alpha  90.000
_cell_angle_beta  118.479
_cell_angle_gamma  90.000
 
_shelx_F_squared_multiplier     1.000
 
loop_
 _refln_index_h
 _refln_index_k
 _refln_index_l
 _refln_F_squared_calc
 _refln_F_squared_meas
 _refln_F_squared_sigma
 _refln_observed_status
   1   0   0     1777.56     1742.51     20.41 o
   2   0   0      282.17      335.20     10.33 o
   3   0   0     3698.91     3888.12     37.96 o
   4   0   0        8.33        7.29      1.50 o
   5   0   0        6.50        3.39      1.07 o
   6   0   0     1050.16     1096.18     16.94 o
   7   0   0       16.00       22.53      3.73 o
   8   0   0        0.60       -0.50      1.71 o
   9   0   0      139.98      142.60      7.67 o
  10   0   0       19.29       27.42      3.57 o
  11   0   0        5.76       10.91      1.95 o
   1   1   0      184.22      216.65      4.17 o
   2   1   0    12394.95    11758.38    370.70 o
   3   1   0     2801.24     2904.61     18.77 o
   4   1   0       16.12       20.54      1.40 o
   5   1   0      415.29      452.19      7.63 o
   6   1   0      109.49      102.79      3.58 o
   7   1   0      259.31      262.08      8.56 o
   8   1   0        0.20        0.27      1.11 o
   9   1   0      119.44      122.36      5.07 o
  10   1   0        0.01        0.51      1.02 o
  11   1   0       13.12       14.23      1.96 o
   0   2   0     6099.79     5387.28     48.18 o
   1   2   0        1.53       17.59      1.06 o
   2   2   0       74.63       92.21      3.78 o
   3   2   0        8.16        9.79      1.49 o
   4   2   0       62.10       69.00      3.09 o
   5   2   0       12.67       26.29      1.84 o
   6   2   0       57.35       69.92      3.43 o
   7   2   0        3.22        3.86      1.25 o
   8   2   0        1.22        1.27      1.10 o
   9   2   0        0.01        2.33      1.12 o
  10   2   0       44.72       57.68      3.19 o
  11   2   0        8.99       10.41      1.76 o
   1   3   0      394.54      406.15      8.12 o
   2   3   0      822.91      800.36     12.10 o
   3   3   0     1507.73     1413.27     36.18 o
   4   3   0      418.19      528.16      7.11 o
   5   3   0      304.19      318.48     10.70 o
   6   3   0        0.37       -0.68      0.78 o
   7   3   0       22.56       20.39      2.91 o
   8   3   0       28.02       26.36      1.56 o
   9   3   0        0.06        1.20      1.01 o
  10   3   0        1.21        3.56      1.10 o
  11   3   0        7.47       13.27      1.59 o
   0   4   0      680.86      648.04      9.42 o
   1   4   0        8.22       10.91      1.22 o
   2   4   0    13178.27    13040.54    171.29 o
   3   4   0        9.53       15.64      1.06 o
   4   4   0     4062.91     4313.87     46.50 o
   5   4   0      200.06      201.19      9.82 o
   6   4   0        0.72        1.10      0.96 o
   7   4   0       24.17       22.74      3.17 o
   8   4   0       29.55       33.07      1.96 o
   9   4   0        9.77        7.20      1.20 o
  10   4   0        0.06        1.25      0.89 o
  11   4   0        9.51       10.63      1.46 o
   1   5   0       22.81       21.03      1.80 o
   2   5   0     3241.08     3176.66     58.44 o
   3   5   0     1180.76     1330.81     16.37 o
   4   5   0      790.84      819.97     12.62 o
   5   5   0      615.84      644.80     12.47 o
   6   5   0       13.34        9.34      1.80 o
   7   5   0       15.32       12.57      3.43 o
   8   5   0      136.58      132.79      3.85 o
   9   5   0        6.97        9.89      1.34 o
  10   5   0        0.66        0.76      0.97 o
  11   5   0        8.11        4.81      1.00 o
   0   6   0     8059.66     8080.89     61.20 o
   1   6   0     3530.53     3328.68     33.12 o
   2   6   0     1486.59     1508.93     10.79 o
   3   6   0       77.44       79.94      3.13 o
   4   6   0     1470.11     1538.73     31.63 o
   5   6   0      740.48      764.45     14.08 o
   6   6   0        1.69        2.87      1.79 o
   7   6   0       59.38       54.99      7.56 o
   8   6   0       16.61       15.45      1.53 o
   9   6   0       23.87       31.46      2.44 o
  10   6   0        0.79        2.20      1.03 o
  11   6   0        8.50        7.37      1.04 o
   1   7   0      382.49      373.10      6.29 o
   2   7   0      496.13      473.40      6.41 o
   3   7   0      139.08      133.95      4.24 o
   4   7   0      473.04      451.14      8.09 o
   5   7   0       78.57       87.74      6.91 o
   6   7   0       48.50       44.75      5.39 o
   7   7   0       17.21       15.88      4.33 o
   8   7   0       27.54       22.56      1.74 o
   9   7   0        9.76       11.11      2.89 o
  10   7   0       22.07       23.78      2.35 o
  11   7   0       18.65       18.70      3.28 o
   0   8   0     1135.46     1268.67     15.43 o
   1   8   0       38.84       55.08      5.97 o
   2   8   0      799.20      810.38      9.82 o
   3   8   0       81.73       99.39      3.93 o
   4   8   0       25.42       30.67      2.27 o
   5   8   0       21.54       18.22      2.38 o
   6   8   0      191.09      178.70     10.75 o
   7   8   0       96.86       89.35      8.01 o
   8   8   0        1.57        1.70      1.01 o
   9   8   0        5.25        7.84      1.48 o
  10   8   0        8.48       10.96      1.64 o
   1   9   0      701.03      770.83     10.49 o
   2   9   0      466.27      396.39     11.15 o
   3   9   0       29.92       35.71      2.25 o
   4   9   0      357.42      343.93      9.91 o
   5   9   0        0.56        1.06      1.08 o
   6   9   0       20.73       13.20      3.27 o
   7   9   0        4.51        4.38      1.04 o
   8   9   0       71.60       67.01      4.89 o
   9   9   0        1.50        4.11      1.01 o
  10   9   0        0.68        1.19      0.85 o
   0  10   0      593.33      651.33     15.59 o
   1  10   0      141.04      137.20      9.79 o
   2  10   0       19.62       17.07      1.81 o
   3  10   0        6.00        7.43      1.28 o
   4  10   0      202.72      203.27      6.70 o
   5  10   0       10.79       16.08      2.18 o
   6  10   0      191.45      186.89     11.35 o
   7  10   0       10.89       10.42      1.27 o
   8  10   0       16.72       12.18      1.73 o
   9  10   0        2.30       -0.21      0.96 o
  10  10   0       45.24       53.37      2.32 o
   1  11   0      669.71      643.58     12.04 o
   2  11   0       40.55       35.20      2.63 o
   3  11   0        0.82        3.16      1.16 o
   4  11   0      133.97      124.30     10.55 o
   5  11   0      246.97      229.19      7.87 o
   6  11   0      176.12      149.49     12.70 o
   7  11   0       61.72       52.58      5.01 o
   8  11   0        4.29        5.72      1.50 o
   9  11   0        9.48       11.23      2.10 o
  10  11   0        5.66        5.59      1.30 o
   0  12   0      218.45      231.16     15.18 o
   1  12   0       54.03       21.93      3.27 o
   2  12   0      294.48      321.78     12.46 o
   3  12   0      281.26      269.46      9.58 o
   4  12   0       86.33       61.07      4.52 o
   5  12   0       25.91       15.34      5.99 o
   6  12   0        2.12        2.78      1.21 o
   7  12   0       25.49       25.90      2.66 o
   8  12   0        0.10        0.31      1.08 o
   9  12   0       23.58       28.69      2.23 o
  10  12   0        1.96        1.25      0.90 o
   1  13   0      233.71      216.85     10.95 o
   2  13   0        0.63        6.85      2.52 o
   3  13   0      234.25      233.36     12.37 o
   4  13   0        9.27       15.22      3.42 o
   5  13   0      222.23      226.83     10.94 o
   6  13   0      171.00      169.53      7.09 o
   7  13   0       57.21       44.07      3.74 o
   8  13   0        0.47        0.33      0.93 o
   9  13   0        0.68        1.15      0.86 o
   0  14   0        2.09        3.66      2.63 o
   1  14   0      104.99       98.53     25.01 o
   2  14   0      256.87      251.43     12.53 o
   3  14   0      171.40      159.65     35.95 o
   4  14   0      424.21      416.68     41.44 o
   5  14   0       45.96       40.93      2.63 o
   6  14   0       13.91       13.86      2.06 o
   7  14   0       24.95       27.53      3.05 o
   8  14   0       53.58       64.52      8.84 o
   9  14   0        0.04        3.77      2.91 o
   1  15   0      455.42      455.34     16.93 o
   2  15   0      348.42      332.45     20.98 o
   3  15   0      268.23      266.64     13.68 o
   4  15   0      119.87      125.95      4.32 o
   5  15   0       29.63       27.09      2.71 o
   6  15   0       15.54       17.85      2.26 o
   7  15   0       18.82        8.24      2.09 o
   8  15   0        0.47        0.57      0.95 o
   9  15   0        2.84        1.56      1.01 o
   0  16   0      107.17      121.22     12.50 o
   1  16   0        4.97        5.23      2.06 o
   2  16   0      236.00      248.22     12.96 o
   3  16   0        0.05        1.03      1.01 o
   4  16   0        3.08        2.42      0.99 o
   5  16   0      224.71      209.51      7.75 o
   6  16   0       56.11       46.22      2.96 o
   7  16   0       10.94        6.26      1.33 o
   8  16   0        1.31       -0.45      1.25 o
   1  17   0        6.62        4.99      0.88 o
   2  17   0       42.77       48.64      2.27 o
   3  17   0        2.37        1.02      0.80 o
   4  17   0        3.57        3.25      1.08 o
   5  17   0        0.27        2.53      1.30 o
   6  17   0        0.75        1.91      1.23 o
   7  17   0      165.31      189.24      5.38 o
   8  17   0        0.30        3.58      1.34 o
   0  18   0      934.65      912.78     12.89 o
   1  18   0       15.82       18.81      2.07 o
   2  18   0       79.24       78.54      3.14 o
   3  18   0       14.78       14.60      1.56 o
   4  18   0       11.84       10.52      2.32 o
   5  18   0       25.11       25.65      2.26 o
   6  18   0       16.30       18.43      1.93 o
   7  18   0        1.43        3.65      1.11 o
   1  19   0       21.92       19.57      1.53 o
   2  19   0      264.90      267.37      5.65 o
   3  19   0      105.30      116.03      5.41 o
   4  19   0       30.11       36.32      2.85 o
   5  19   0       48.21       65.75      3.52 o
   6  19   0        2.06       -0.78      0.78 o
   7  19   0        1.82        4.44      1.57 o
   0  20   0       13.85       14.60      1.84 o
   1  20   0       27.48       27.87      1.79 o
   2  20   0       40.08       41.47      2.21 o
   3  20   0       20.41       23.70      2.51 o
   4  20   0       64.71       71.17      4.06 o
   5  20   0        0.04        1.30      1.25 o
   6  20   0        4.88        4.78      1.32 o
   1  21   0        4.37        4.43      0.85 o
   2  21   0        5.26        2.50      1.04 o
   3  21   0        5.93        3.26      1.10 o
   4  21   0        0.11        0.10      0.90 o
   5  21   0        0.24        0.51      0.77 o
   0  22   0        1.29        0.89      0.99 o
   1  22   0        2.47        1.26      0.75 o
   2  22   0        1.98        3.56      0.97 o
   3  22   0        6.12        8.99      1.30 o
   4  22   0        1.61        1.90      0.99 o
   5  22   0        3.38        2.75      1.69 o
   1  23   0        3.54        8.14      1.03 o
   2  23   0        9.74       12.68      1.37 o
   3  23   0        9.57       11.52      1.31 o
   0  24   0       54.17       53.01      4.13 o
   1  24   0        1.88        1.03      0.61 o
   2  24   0        2.99        1.34      0.90 o
 -11   1   1       11.74        9.75      1.48 o
 -10   1   1        7.99        8.57      1.50 o
  -9   1   1       17.97       15.46      1.31 o
  -8   1   1        1.72        3.19      1.03 o
  -7   1   1       78.02       77.44      3.75 o
  -6   1   1      445.17      552.68      9.95 o
  -5   1   1     1420.72     1486.16     15.15 o
  -4   1   1     1656.73     1786.92     22.77 o
  -3   1   1      515.62      575.83     11.05 o
  -2   1   1    21043.26    22218.89    180.98 o
  -1   1   1     1302.40     1367.45     12.18 o
   0   1   1     2998.77     2652.47     50.28 o
   1   1   1     2227.53     2000.14     21.82 o
   2   1   1     4702.27     4641.24     31.12 o
   3   1   1      227.76      260.14      5.28 o
   4   1   1      235.38      232.77      5.27 o
   5   1   1       25.68       25.70      2.05 o
   6   1   1      165.81      137.26      5.15 o
   7   1   1        3.12        2.57      1.50 o
   8   1   1      189.65      184.82      6.69 o
   9   1   1        5.58        8.81      1.50 o
  10   1   1        3.65        5.92      1.19 o
  11   1   1       23.44       24.87      2.94 o
 -11   2   1        5.90        7.88      1.46 o
 -10   2   1        1.15        2.36      1.18 o
  -9   2   1        3.65        3.72      0.86 o
  -8   2   1       22.05       24.29      2.46 o
  -7   2   1       75.79       66.76      3.83 o
  -6   2   1       13.26       16.63      1.88 o
  -5   2   1      300.67      319.34      8.04 o
  -4   2   1       12.62       34.35      2.32 o
  -3   2   1      281.82      245.61      7.28 o
  -2   2   1    12848.34    13453.92     82.79 o
  -1   2   1      994.57      990.56      8.80 o
   0   2   1     6730.68     6544.24    146.70 o
   1   2   1     2414.96     2490.66     24.04 o
   2   2   1    13811.21    12923.54     99.05 o
   3   2   1        6.26        6.88      0.86 o
   4   2   1        3.69        5.16      1.71 o
   5   2   1      542.00      532.33     10.90 o
   6   2   1       26.99       34.28      3.24 o
   7   2   1       17.57       19.59      2.72 o
   8   2   1      273.86      269.71      5.84 o
   9   2   1        6.71        9.44      1.45 o
  10   2   1       38.47       38.87      2.46 o
 -11   3   1        5.99        7.71      1.31 o
 -10   3   1       56.25       64.24      3.49 o
  -9   3   1       22.68       22.38      1.93 o
  -8   3   1        2.77        2.86      1.19 o
  -7   3   1       27.43       28.68      2.89 o
  -6   3   1      160.25      172.99      5.16 o
  -5   3   1        7.01        5.94      1.07 o
  -4   3   1        2.90       10.96      1.18 o
  -3   3   1      132.53      183.33      3.58 o
  -2   3   1      429.85      420.66      6.31 o
  -1   3   1    14147.04    13022.92    105.74 o
   0   3   1     1073.65      975.76      9.49 o
   1   3   1      674.25      675.44      9.75 o
   2   3   1        1.29        8.90      1.61 o
   3   3   1     1044.59     1093.84     12.28 o
   4   3   1        4.02        4.33      1.04 o
   5   3   1      103.13      102.50      5.15 o
   6   3   1        9.23        7.53      1.65 o
   7   3   1        8.46        8.86      2.00 o
   8   3   1        0.12        1.37      1.13 o
   9   3   1        3.23        1.61      0.95 o
  10   3   1        0.50        1.54      0.93 o
 -11   4   1       37.02       49.16      3.59 o
 -10   4   1       38.21       47.90      3.04 o
  -9   4   1        7.94        9.98      1.19 o
  -8   4   1       98.28       96.91      5.56 o
  -7   4   1       55.37       57.11      4.74 o
  -6   4   1      143.97      144.01      5.34 o
  -5   4   1       58.07       71.07      4.44 o
  -4   4   1      893.99     1122.60     16.09 o
  -3   4   1     1412.75     1479.72     25.95 o
  -2   4   1     9048.84     9195.78     37.43 o
  -1   4   1      783.34      818.43      8.40 o
   0   4   1     3608.71     3183.80     18.06 o
   1   4   1     4088.22     4025.69     41.39 o
   2   4   1      336.84      367.93     16.76 o
   3   4   1      487.62      453.17     11.75 o
   4   4   1       95.48       93.95      4.29 o
   5   4   1       78.09      108.22      6.28 o
   6   4   1       75.53       72.08      5.69 o
   7   4   1       41.45       41.67      6.46 o
   8   4   1        0.35        2.21      0.85 o
   9   4   1        0.06        1.46      0.97 o
  10   4   1        1.28        1.93      0.86 o
 -11   5   1       39.42       50.53      3.32 o
 -10   5   1        4.33        7.92      1.48 o
  -9   5   1       37.35       40.91      2.66 o
  -8   5   1        6.86        9.37      2.20 o
  -7   5   1      128.20      147.38      7.59 o
  -6   5   1      311.38      341.74     15.90 o
  -5   5   1      756.71      839.99     15.75 o
  -4   5   1       14.41       25.21      2.38 o
  -3   5   1     1047.01     1184.82      9.75 o
  -2   5   1     2138.51     2191.67     61.60 o
  -1   5   1     7680.36     7440.74    124.38 o
   0   5   1     9283.04     7766.56    359.59 o
   1   5   1     1329.73     1284.08     17.01 o
   2   5   1     2351.81     2223.61     20.31 o
   3   5   1     1155.09     1190.98     33.63 o
   4   5   1      175.13      181.79     12.93 o
   5   5   1      146.29      155.27      7.87 o
   6   5   1      187.14      196.97      9.59 o
   7   5   1       34.69       33.13      3.93 o
   8   5   1       57.53       70.60      3.80 o
   9   5   1       66.73       71.72      2.89 o
  10   5   1        5.28        5.74      1.17 o
 -11   6   1        6.21        5.57      1.10 o
 -10   6   1        6.45        5.68      1.41 o
  -9   6   1       15.48       14.95      1.88 o
  -8   6   1        6.89        3.60      0.97 o
  -7   6   1       96.85      111.94      6.73 o
  -6   6   1       24.06       29.12      4.18 o
  -5   6   1       10.55       22.85      2.98 o
  -4   6   1      320.47      429.55      9.92 o
  -3   6   1       95.06       93.45      2.58 o
  -2   6   1      483.05      503.58     18.45 o
  -1   6   1      498.85      525.10     21.62 o
   0   6   1     6261.43     6047.30     38.85 o
   1   6   1     1744.95     1717.35     34.57 o
   2   6   1      105.27       80.59      2.62 o
   3   6   1      943.20      923.13     14.94 o
   4   6   1     2079.25     2056.29     20.71 o
   5   6   1      299.02      318.06      9.66 o
   6   6   1      284.65      274.31      9.66 o
   7   6   1      229.20      247.04      6.98 o
   8   6   1       77.97       79.25      3.44 o
   9   6   1       51.35       52.44      2.68 o
  10   6   1        5.78        5.62      1.03 o
 -11   7   1       11.65       13.02      1.43 o
 -10   7   1        0.30        0.33      1.06 o
  -9   7   1        0.17        0.59      1.23 o
  -8   7   1       17.96       15.51      1.64 o
  -7   7   1       77.60       68.46      6.82 o
  -6   7   1        3.64        3.61      1.96 o
  -5   7   1      398.48      419.03     10.08 o
  -4   7   1       14.89       34.06      2.96 o
  -3   7   1        6.12        3.63      0.92 o
  -2   7   1     1441.00     1443.69     41.05 o
  -1   7   1      853.03      775.88     26.85 o
   0   7   1      768.99      804.69     10.68 o
   1   7   1     1377.80     1304.12     17.34 o
   2   7   1      225.19      208.85      4.75 o
   3   7   1     1392.93     1357.83     14.96 o
   4   7   1      215.72      208.23      6.51 o
   5   7   1      193.99      192.41      7.66 o
   6   7   1       44.00       47.64      4.12 o
   7   7   1        8.56       10.19      1.10 o
   8   7   1       17.31       14.30      1.67 o
   9   7   1        1.98        3.02      1.11 o
  10   7   1        0.14       -0.26      0.93 o
 -11   8   1       46.80       54.27      2.46 o
 -10   8   1       10.78       10.63      1.63 o
  -9   8   1        1.30        1.54      1.04 o
  -8   8   1       57.73       54.09      3.37 o
  -7   8   1       30.36       25.44     12.91 o
  -6   8   1     1047.61     1050.60     59.93 o
  -5   8   1      249.86      271.70      8.85 o
  -4   8   1     1493.17     1549.25     18.75 o
  -3   8   1     2884.61     3133.02     43.94 o
  -2   8   1      236.14      196.35     11.81 o
  -1   8   1      326.61      362.18     19.12 o
   0   8   1     1152.11     1178.27     24.38 o
   1   8   1       14.05       16.91      1.81 o
   2   8   1      973.33      961.61     21.29 o
   3   8   1      348.65      346.30      7.67 o
   4   8   1      274.29      282.28     25.21 o
   5   8   1      254.04      270.74      8.32 o
   6   8   1      143.46      123.16      7.93 o
   7   8   1      123.51      115.34      4.04 o
   8   8   1        0.53        0.42      1.00 o
   9   8   1       27.69       33.90      2.68 o
  10   8   1        3.37        3.23      0.96 o
 -11   9   1       11.07       12.34      1.19 o
 -10   9   1       74.16       75.99      3.36 o
  -9   9   1        0.27        0.01      1.10 o
  -8   9   1        2.78       -0.39      1.15 o
  -7   9   1      100.25       95.16      7.11 o
  -6   9   1      319.57      357.75     14.49 o
  -5   9   1       15.91       24.50      2.34 o
  -4   9   1       54.89       51.13      3.05 o
  -3   9   1     1038.59     1051.85     15.98 o
  -2   9   1      781.61      802.49     18.82 o
  -1   9   1      778.09      870.58     11.54 o
   0   9   1      941.66      993.45     23.02 o
   1   9   1     3042.42     2850.27     42.20 o
   2   9   1     1043.27     1064.74     15.06 o
   3   9   1        9.13       15.19      1.62 o
   4   9   1      270.43      259.76     10.02 o
   5   9   1      346.81      361.35     15.60 o
   6   9   1       57.63       52.72     22.58 o
   7   9   1      582.32      555.75     13.30 o
   8   9   1       60.67       60.19      4.07 o
   9   9   1       27.99       34.76      2.38 o
  10   9   1       12.50       17.41      2.12 o
 -11  10   1        0.03        1.86      1.49 o
 -10  10   1       14.09       17.86      1.60 o
  -9  10   1        2.06        0.74      1.35 o
  -8  10   1        0.87       -0.76      0.93 o
  -7  10   1        0.12        3.06      0.93 o
  -6  10   1        0.60        4.52      2.09 o
  -5  10   1       27.90       25.81      2.62 o
  -4  10   1      443.05      454.62      9.87 o
  -3  10   1      501.78      552.42     10.51 o
  -2  10   1        5.10        4.41      1.37 o
  -1  10   1        3.88       16.10      4.45 o
   0  10   1      320.35      371.22      9.49 o
   1  10   1      142.31      131.14      7.41 o
   2  10   1     1593.27     1434.11     21.82 o
   3  10   1      282.68      269.36      8.62 o
   4  10   1      549.13      554.34     11.68 o
   5  10   1      536.20      548.59     22.83 o
   6  10   1       90.36       75.22      4.29 o
   7  10   1       15.95       18.51      2.05 o
   8  10   1        5.14        6.86      1.61 o
   9  10   1       40.30       51.12      2.92 o
  10  10   1        5.27        7.10      1.73 o
 -10  11   1        3.22        0.99      0.84 o
  -9  11   1       12.48       13.39      1.59 o
  -8  11   1        9.52        3.29      1.15 o
  -7  11   1        8.93        2.82      1.98 o
  -6  11   1      148.45      155.68      8.80 o
  -5  11   1        7.29        9.06      2.58 o
  -4  11   1       82.85       79.69      4.32 o
  -3  11   1      538.95      526.43     12.00 o
  -2  11   1        5.91       12.50      1.88 o
  -1  11   1        1.99        2.48      0.99 o
   0  11   1     1941.44     2057.53     25.86 o
   1  11   1       25.86       40.46      3.58 o
   2  11   1       62.87       59.14      3.93 o
   3  11   1      289.55      260.08      7.68 o
   4  11   1      170.21      170.78      7.47 o
   5  11   1        3.61        6.37      2.10 o
   6  11   1        0.54        3.02      1.02 o
   7  11   1        0.18        0.87      1.13 o
   8  11   1        1.14        1.55      1.17 o
   9  11   1        2.46        3.80      1.12 o
 -10  12   1        0.77        0.32      0.68 o
  -9  12   1       15.12       14.74      1.75 o
  -8  12   1        0.71        1.08      1.05 o
  -7  12   1       24.85       32.90      2.27 o
  -6  12   1        0.41        0.09      1.30 o
  -5  12   1      235.67      235.19      9.07 o
  -4  12   1      168.82      144.23      8.06 o
  -3  12   1        7.06        6.48      1.50 o
  -2  12   1      127.15      116.17      9.13 o
  -1  12   1      144.93      152.19      7.03 o
   0  12   1      997.60      987.34     18.12 o
   1  12   1     1409.04     1390.54     22.35 o
   2  12   1        0.71        3.27      1.70 o
   3  12   1      156.18      146.06      6.74 o
   4  12   1       52.49       51.84      4.33 o
   5  12   1      416.17      399.55     19.74 o
   6  12   1       10.37       11.37      1.63 o
   7  12   1        1.51       -1.06      1.06 o
   8  12   1        0.53        1.82      1.13 o
   9  12   1        6.00        8.22      1.21 o
 -10  13   1        0.42       -0.42      0.75 o
  -9  13   1        4.74        2.58      0.93 o
  -8  13   1       77.97       70.86      3.39 o
  -7  13   1        8.76        3.01      1.38 o
  -6  13   1        0.58       -0.41      1.04 o
  -5  13   1       11.25       12.21      2.71 o
  -4  13   1      208.61      198.97     10.97 o
  -3  13   1       24.75       21.76      3.09 o
  -2  13   1      336.91      334.52     11.31 o
  -1  13   1      438.86      428.61     12.39 o
   0  13   1       37.47       45.34      4.05 o
   1  13   1      188.05      194.64      8.40 o
   2  13   1       68.77       72.50      7.05 o
   3  13   1      211.17      191.61      9.25 o
   4  13   1        0.87        4.48      1.56 o
   5  13   1      519.10      502.14      8.69 o
   6  13   1        1.45        2.79      1.01 o
   7  13   1       12.53       12.46      1.56 o
   8  13   1        0.21       -0.89      0.89 o
   9  13   1        3.77        2.58      0.76 o
  -9  14   1        1.63        0.40      0.90 o
  -8  14   1        0.15        0.33      0.88 o
  -7  14   1        0.36        1.77      1.14 o
  -6  14   1        0.26       -1.15      1.31 o
  -5  14   1        5.87        4.14      1.12 o
  -4  14   1       66.28       64.22      6.91 o
  -3  14   1       93.96       84.93      6.10 o
  -2  14   1       20.41       21.79      3.11 o
  -1  14   1        1.77        4.34      1.58 o
   0  14   1       20.56       19.97      2.84 o
   1  14   1      159.13      166.29      8.37 o
   2  14   1      326.60      348.97     14.50 o
   3  14   1        5.87        8.53      2.31 o
   4  14   1       56.44       61.28      3.89 o
   5  14   1      527.31      510.12     11.24 o
   6  14   1       40.95       38.18      3.09 o
   7  14   1        0.24        1.21      0.89 o
   8  14   1        3.02        1.98      0.86 o
  -9  15   1       16.97       18.52      3.01 o
  -8  15   1        0.03        0.26      0.98 o
  -7  15   1       59.50       64.62      4.65 o
  -6  15   1       90.78       79.68      4.49 o
  -5  15   1       48.47       44.44      2.63 o
  -4  15   1       13.61       16.18      3.79 o
  -3  15   1        2.72        3.93      2.23 o
  -2  15   1        0.62        1.78      3.31 o
  -1  15   1      181.15      175.55     10.38 o
   0  15   1      138.51      136.70      7.40 o
   1  15   1        0.05        0.68      1.35 o
   2  15   1       52.30       49.93     16.42 o
   3  15   1     1232.23     1129.45     28.68 o
   4  15   1       41.50       36.99      6.47 o
   5  15   1       95.04       99.30      6.06 o
   6  15   1      106.35      101.58      5.06 o
   7  15   1        3.71        3.03      1.13 o
   8  15   1       29.13       31.85      1.83 o
  -9  16   1       18.63       33.48      4.85 o
  -8  16   1       39.56       37.87      2.65 o
  -7  16   1       20.06       21.38      1.74 o
  -6  16   1        8.04        6.84      1.48 o
  -5  16   1       23.02       17.69      1.74 o
  -4  16   1       21.12       19.77      1.64 o
  -3  16   1      123.78      129.48     15.14 o
  -2  16   1      242.50      222.27     12.23 o
  -1  16   1       21.54       27.90      8.77 o
   0  16   1      115.00      115.50     13.50 o
   1  16   1     1285.65     1300.94     29.63 o
   2  16   1      466.09      452.86     23.45 o
   3  16   1       12.03       15.86      1.54 o
   4  16   1       39.65       51.58      3.62 o
   5  16   1        2.25        3.60      1.39 o
   6  16   1       12.91        7.57      1.85 o
   7  16   1       15.11       18.23      1.63 o
   8  16   1        4.86        3.44      1.43 o
  -8  17   1        3.36        1.58      1.07 o
  -7  17   1       29.97       30.73      3.51 o
  -6  17   1        3.39        3.80      1.20 o
  -5  17   1       18.88       18.94      1.81 o
  -4  17   1        0.53       -0.95      0.95 o
  -3  17   1        1.87        0.48      0.89 o
  -2  17   1       23.82       23.94      1.63 o
  -1  17   1      105.55      102.72      3.32 o
   0  17   1      421.79      382.48      6.97 o
   1  17   1        3.82        3.21      0.83 o
   2  17   1       22.02       19.31      1.63 o
   3  17   1       24.22       18.77      2.45 o
   4  17   1      259.33      261.10      7.84 o
   5  17   1        3.65        2.95      1.32 o
   6  17   1       36.15       38.24      3.55 o
   7  17   1        1.91        2.38      1.00 o
  -8  18   1        0.99        1.27      1.06 o
  -7  18   1        0.16        0.45      0.89 o
  -6  18   1      111.74      112.31      4.27 o
  -5  18   1       10.66        6.97      1.29 o
  -4  18   1        2.63        3.11      1.19 o
  -3  18   1        9.55        8.13      1.31 o
  -2  18   1        7.30        8.30      1.11 o
  -1  18   1       20.78       20.89      1.51 o
   0  18   1       25.66       23.37      1.65 o
   1  18   1        4.86        6.44      1.04 o
   2  18   1        0.05        0.32      0.81 o
   3  18   1       21.67       32.04      2.66 o
   4  18   1       14.47       12.72      2.08 o
   5  18   1       48.18       46.11      3.24 o
   6  18   1        3.47        1.61      0.98 o
   7  18   1        4.59        6.65      1.21 o
  -7  19   1       20.95       24.43      1.84 o
  -6  19   1       20.59       14.50      2.45 o
  -5  19   1       25.60       32.86      3.74 o
  -4  19   1       16.70       17.32      2.20 o
  -3  19   1       70.53       62.99      3.40 o
  -2  19   1       86.12       89.26      3.23 o
  -1  19   1       41.14       45.47      2.84 o
   0  19   1        0.31        3.25      0.68 o
   1  19   1      119.28      121.26      3.67 o
   2  19   1       19.81       17.22      1.84 o
   3  19   1      104.07      106.47      5.43 o
   4  19   1       83.51       81.54      4.44 o
   5  19   1        4.74        6.80      1.77 o
   6  19   1        7.30       13.66      1.53 o
  -7  20   1       14.01       13.09      2.85 o
  -6  20   1        2.75       -1.60      1.60 o
  -5  20   1        0.55        2.46      1.47 o
  -4  20   1       12.22       11.69      1.78 o
  -3  20   1        4.05        7.29      1.22 o
  -2  20   1        3.33        3.59      0.78 o
  -1  20   1       24.31       27.85      1.80 o
   0  20   1      160.44      148.01      3.94 o
   1  20   1       39.50       44.74      3.09 o
   2  20   1       34.35       35.27      2.26 o
   3  20   1       42.48       51.13      3.91 o
   4  20   1        2.58        3.15      1.26 o
   5  20   1        0.05        0.75      0.80 o
   6  20   1       21.18       26.98      4.04 o
  -6  21   1        1.00        2.10      1.05 o
  -5  21   1        6.00        2.44      1.45 o
  -4  21   1       50.49       62.03      3.25 o
  -3  21   1        1.66        2.71      1.02 o
  -2  21   1        1.59        2.95      0.78 o
  -1  21   1        0.20        0.68      0.73 o
   0  21   1       66.67       69.86      2.71 o
   1  21   1        0.16        1.05      0.67 o
   2  21   1        0.82        2.07      0.87 o
   3  21   1        0.35        0.50      0.89 o
   4  21   1        2.06        1.40      0.94 o
   5  21   1        9.98        9.53      1.50 o
  -5  22   1        0.59        1.42      0.88 o
  -4  22   1        2.01        1.04      0.97 o
  -3  22   1        2.09        4.97      1.34 o
  -2  22   1       79.74       92.99      3.48 o
  -1  22   1        0.16        1.12      0.62 o
   0  22   1        0.20        0.76      0.67 o
   1  22   1        6.03        6.14      1.05 o
   2  22   1        1.21        2.90      0.83 o
   3  22   1       17.08       20.30      1.73 o
   4  22   1       16.89       18.15      1.38 o
  -4  23   1        8.49       13.43      1.46 o
  -3  23   1       74.34       89.10      3.97 o
  -2  23   1        0.16        0.46      0.74 o
  -1  23   1        9.27       10.20      1.18 o
   0  23   1        0.37        1.23      0.70 o
   1  23   1       65.84       79.23      2.96 o
   2  23   1        2.18        1.95      0.93 o
   3  23   1        9.41        8.02      3.13 o
  -2  24   1       17.37       19.38      1.75 o
  -1  24   1       12.63       23.35      1.97 o
   0  24   1       27.72       30.13      2.58 o
   1  24   1       21.03       24.11      2.75 o
 -12   0   2        7.60        5.10      1.88 o
 -11   0   2       36.00       44.78      4.21 o
 -10   0   2        6.62        5.00      2.53 o
  -9   0   2       27.07       22.31      3.28 o
  -8   0   2      323.78      351.96     11.82 o
  -7   0   2       10.47        9.89      2.27 o
  -6   0   2      289.33      354.09     14.87 o
  -5   0   2     2150.44     2169.74     86.83 o
  -4   0   2      227.91      295.29     12.40 o
  -3   0   2    10429.83    10856.09    105.11 o
  -2   0   2     7981.07     7870.92     74.85 o
  -1   0   2     3114.84     2783.01     74.26 o
   0   0   2     9674.80     8503.83    203.63 o
   2   0   2     4348.88     3721.28   1030.70 o
   3   0   2     1125.55     1252.05     16.96 o
   4   0   2     1197.55     1212.64     18.89 o
   5   0   2       20.20       23.01      2.94 o
   6   0   2      230.71      225.55     29.04 o
   7   0   2      172.27      206.67      8.32 o
   8   0   2      106.17      116.58      7.27 o
   9   0   2        0.13        1.84      1.51 o
  10   0   2       16.51       24.48      2.30 o
 -12   1   2        0.76        1.99      0.77 o
 -11   1   2        0.10        0.32      1.04 o
 -10   1   2        0.13       -0.83      0.93 o
  -9   1   2       10.58        7.01      1.49 o
  -8   1   2      277.54      290.70      8.36 o
  -7   1   2       42.97       44.05      2.62 o
  -6   1   2       65.11       82.97      3.45 o
  -5   1   2       37.77       49.78      2.73 o
  -4   1   2       10.26        6.97      1.55 o
  -3   1   2      176.71      216.65      6.89 o
  -2   1   2     7752.06     7699.07     97.12 o
  -1   1   2      187.31      191.24      5.18 o
   0   1   2     2525.23     2531.60     21.91 o
   1   1   2     9454.69     8888.16     50.49 o
   2   1   2     2953.99     3076.55     27.20 o
   3   1   2     1622.16     1632.04     37.34 o
   4   1   2     2770.72     2969.08     39.07 o
   5   1   2       47.72       53.00      3.45 o
   6   1   2      614.60      657.57     13.21 o
   7   1   2       58.76       55.05      3.69 o
   8   1   2       35.02       28.65      2.95 o
   9   1   2       19.91       18.52      1.79 o
  10   1   2        0.11        0.66      0.76 o
 -12   2   2       21.18       26.89      2.04 o
 -11   2   2        3.32        4.43      1.08 o
 -10   2   2        9.28       10.55      1.54 o
  -9   2   2       13.18       11.61      1.38 o
  -8   2   2        4.93        4.75      1.18 o
  -7   2   2       31.87       32.82      2.74 o
  -6   2   2      160.13      170.77      6.22 o
  -5   2   2        1.45        1.42      0.73 o
  -4   2   2      262.00      202.24      5.89 o
  -3   2   2     2698.23     2690.99     51.39 o
  -2   2   2     4235.36     4131.70     28.61 o
  -1   2   2     2831.14     2944.87     21.96 o
   0   2   2      627.29      528.57      8.54 o
   1   2   2      857.29      915.13     13.37 o
   2   2   2       25.87       31.17      1.67 o
   3   2   2        3.16        6.97      1.36 o
   4   2   2      409.21      376.95      8.99 o
   5   2   2      324.14      355.51      9.53 o
   6   2   2       15.08       15.40      2.92 o
   7   2   2       45.54       41.89      2.64 o
   8   2   2       15.86       16.43      2.12 o
   9   2   2       11.37       13.16      1.46 o
  10   2   2        0.13        1.16      0.72 o
 -12   3   2       13.00       14.95      1.41 o
 -11   3   2       16.64       17.08      2.08 o
 -10   3   2       54.87       58.88      4.24 o
  -9   3   2        7.77        5.85      1.01 o
  -8   3   2        0.99        0.05      1.07 o
  -7   3   2       50.71       54.50      4.27 o
  -6   3   2      743.17      949.23     17.20 o
  -5   3   2      464.39      516.59     22.42 o
  -4   3   2      639.47      817.66     10.75 o
  -3   3   2     2349.87     2465.37     19.42 o
  -2   3   2       75.33       61.53      1.96 o
  -1   3   2     1713.63     1792.21     15.36 o
   0   3   2     2444.09     2417.45     47.55 o
   1   3   2      122.04      103.97      7.69 o
   2   3   2     1641.30     1721.22     40.48 o
   3   3   2        1.56        3.42      0.99 o
   4   3   2      109.56       79.41      4.90 o
   5   3   2        0.88        1.32      1.32 o
   6   3   2      206.38      209.76      9.85 o
   7   3   2      157.94      144.62      5.64 o
   8   3   2      307.56      311.47      7.86 o
   9   3   2       41.39       37.41      2.30 o
  10   3   2        4.62        6.37      1.05 o
 -12   4   2        7.53        7.24      1.35 o
 -11   4   2        3.97        4.74      1.20 o
 -10   4   2       55.36       60.47      4.19 o
  -9   4   2       21.57       21.58      1.69 o
  -8   4   2        4.52        5.04      1.86 o
  -7   4   2      657.19      736.80     14.63 o
  -6   4   2      175.71      184.47      6.96 o
  -5   4   2      758.35      925.20     15.47 o
  -4   4   2      286.25      252.71      5.82 o
  -3   4   2       57.80       51.92      3.10 o
  -2   4   2      547.48      518.35     14.23 o
  -1   4   2      869.11      929.77     12.98 o
   0   4   2     2553.47     2623.78     21.85 o
   1   4   2     1341.56     1359.47     17.05 o
   2   4   2       44.82       64.39      6.41 o
   3   4   2      545.40      565.90     12.36 o
   4   4   2        8.17        4.80      1.57 o
   5   4   2       15.17       11.96      2.35 o
   6   4   2      120.95      106.23     11.23 o
   7   4   2       46.21       49.67      2.71 o
   8   4   2        1.43        2.08      1.03 o
   9   4   2       70.01       97.99      3.42 o
  10   4   2        1.84        0.99      0.86 o
 -12   5   2        3.42        4.46      1.07 o
 -11   5   2        0.04        0.69      0.97 o
 -10   5   2       11.87        9.29      1.88 o
  -9   5   2        5.02        5.24      1.55 o
  -8   5   2        0.85        1.33      1.44 o
  -7   5   2      118.58      120.84      7.00 o
  -6   5   2        0.19        4.59      1.80 o
  -5   5   2     1014.79     1117.54     23.74 o
  -4   5   2      127.69       93.89      3.80 o
  -3   5   2      483.38      527.51     14.36 o
  -2   5   2      112.96      122.32      5.80 o
  -1   5   2      160.43      136.97      5.66 o
   0   5   2       34.67       46.23      2.03 o
   1   5   2       13.93       22.48      5.18 o
   2   5   2     1884.11     1803.35     18.25 o
   3   5   2     1881.14     1976.07     29.32 o
   4   5   2        4.19        5.02      1.98 o
   5   5   2       51.57       46.49      4.59 o
   6   5   2      129.74      135.38      7.04 o
   7   5   2       96.85       95.96      3.89 o
   8   5   2        7.06        2.51      0.95 o
   9   5   2        1.04        2.62      0.89 o
  10   5   2        1.41        2.08      1.00 o
 -12   6   2        0.02        1.93      1.96 o
 -11   6   2        0.53       -1.31      1.31 o
 -10   6   2       93.64      104.95      4.45 o
  -9   6   2      161.33      169.62      5.36 o
  -8   6   2       34.10       34.44      3.93 o
  -7   6   2        9.53       10.89      2.47 o
  -6   6   2      120.06      136.02      9.45 o
  -5   6   2      166.85      205.51     11.07 o
  -4   6   2      165.06      193.61      5.61 o
  -3   6   2      247.11      273.65      9.47 o
  -2   6   2      156.09      156.08      5.44 o
  -1   6   2     3685.47     3384.86     33.23 o
   0   6   2      257.20      302.32      5.60 o
   1   6   2     1155.02     1172.34     21.11 o
   2   6   2       90.06       90.38      3.59 o
   3   6   2        0.47        4.74      1.33 o
   4   6   2      342.34      319.53      8.42 o
   5   6   2       39.92       40.19      3.72 o
   6   6   2      134.31      123.25      6.85 o
   7   6   2        1.07        0.32      0.81 o
   8   6   2       10.93        8.13      1.23 o
   9   6   2        6.22        8.96      1.41 o
  10   6   2        1.38        5.20      1.86 o
 -11   7   2        5.97        3.68      1.11 o
 -10   7   2        2.57        4.19      1.24 o
  -9   7   2        0.29        1.38      1.14 o
  -8   7   2      290.31      251.30     12.95 o
  -7   7   2        2.74        4.72      1.86 o
  -6   7   2        0.08        0.96      1.34 o
  -5   7   2       85.85       89.05      5.77 o
  -4   7   2     2290.17     2368.48     27.63 o
  -3   7   2     1716.89     1845.97     32.35 o
  -2   7   2       65.27       55.51      2.92 o
  -1   7   2     1010.44     1017.97     23.01 o
   0   7   2       89.27       95.31      7.20 o
   1   7   2      457.82      412.90     11.02 o
   2   7   2      146.08      126.51      4.89 o
   3   7   2        1.33        3.89      1.22 o
   4   7   2      102.30      135.31      7.08 o
   5   7   2        3.98        3.59      1.34 o
   6   7   2       12.12       11.03      2.20 o
   7   7   2       11.65       14.46      1.74 o
   8   7   2       60.33       78.70      4.57 o
   9   7   2       55.46       52.59      3.46 o
 -11   8   2       32.62       35.72      2.26 o
 -10   8   2       56.50       62.97      3.36 o
  -9   8   2       19.08       22.27      2.63 o
  -8   8   2       52.59       55.29      2.62 o
  -7   8   2        7.82       11.74      2.44 o
  -6   8   2       18.22       19.33      2.83 o
  -5   8   2        1.60        4.46      1.44 o
  -4   8   2       51.63       81.20      4.03 o
  -3   8   2       25.24       17.84      1.99 o
  -2   8   2      917.60      982.07     15.90 o
  -1   8   2      873.48      985.04     13.18 o
   0   8   2      613.72      590.59      9.18 o
   1   8   2      955.16      937.07     14.53 o
   2   8   2       11.52       12.03      1.69 o
   3   8   2      152.09      136.02      5.95 o
   4   8   2       38.69       43.34      3.76 o
   5   8   2      141.99      143.56      7.33 o
   6   8   2        0.19        2.31      1.15 o
   7   8   2      100.67       88.91      4.68 o
   8   8   2        2.43        3.36      1.20 o
   9   8   2        3.91        3.21      1.38 o
 -11   9   2        7.62        8.06      1.40 o
 -10   9   2       25.23       33.70      2.46 o
  -9   9   2        0.27        2.87      1.19 o
  -8   9   2       69.21       53.45      3.63 o
  -7   9   2        3.63        5.15      3.31 o
  -6   9   2        1.50        1.86      1.66 o
  -5   9   2        4.90        6.41      1.59 o
  -4   9   2      122.69      119.65      4.36 o
  -3   9   2     1204.82     1250.26     13.58 o
  -2   9   2     1842.90     1812.71     29.30 o
  -1   9   2        1.55        3.72      1.07 o
   0   9   2       10.33        9.95      1.67 o
   1   9   2        1.35       13.31      5.19 o
   2   9   2       59.11       63.67      3.49 o
   3   9   2       18.12       24.32      2.73 o
   4   9   2       16.44       18.33      2.52 o
   5   9   2      204.94      169.46     12.62 o
   6   9   2      143.51      134.63      4.32 o
   7   9   2       24.60       26.71      2.59 o
   8   9   2       28.23       31.81      3.21 o
   9   9   2        0.22        1.35      1.05 o
 -11  10   2       28.97       26.01      1.69 o
 -10  10   2       20.00       14.51      1.76 o
  -9  10   2       17.95       19.85      2.04 o
  -8  10   2        0.29        5.02      1.17 o
  -7  10   2       33.59       16.47      3.90 o
  -6  10   2      120.15      135.05      6.86 o
  -5  10   2       61.23       74.33      5.06 o
  -4  10   2       41.69       48.18      3.30 o
  -3  10   2      409.53      448.84     11.41 o
  -2  10   2      646.48      652.15     14.29 o
  -1  10   2      872.62     1028.32     43.95 o
   0  10   2       63.66       80.26      7.80 o
   1  10   2      221.80      192.60      8.57 o
   2  10   2      372.89      341.74     21.18 o
   3  10   2       50.49       58.53      4.27 o
   4  10   2       66.02       65.14      7.59 o
   5  10   2      972.56      891.08     22.30 o
   6  10   2       28.45       27.19      2.91 o
   7  10   2      115.74      126.14      4.80 o
   8  10   2        2.75        2.92      1.39 o
   9  10   2        0.91        2.05      0.84 o
 -11  11   2        5.19        3.48      1.42 o
 -10  11   2        1.55        1.72      0.91 o
  -9  11   2       11.31       13.15      1.88 o
  -8  11   2       41.54       44.93      4.16 o
  -7  11   2      275.72      278.12      9.34 o
  -6  11   2        4.57        5.37      2.09 o
  -5  11   2        7.39        4.03      2.22 o
  -4  11   2      101.81      115.51      5.23 o
  -3  11   2     1182.99     1086.30     21.06 o
  -2  11   2       27.37       26.93      2.88 o
  -1  11   2      147.01      141.21      8.44 o
   0  11   2       93.05       95.07      5.77 o
   1  11   2       58.04       44.83      5.89 o
   2  11   2       74.53       75.80      4.61 o
   3  11   2        0.13        2.53      1.39 o
   4  11   2       55.72       64.34      4.32 o
   5  11   2      381.28      360.05      9.46 o
   6  11   2        3.44        2.94      1.21 o
   7  11   2        9.70       10.43      1.89 o
   8  11   2       37.95       38.18      2.79 o
   9  11   2        0.80       -0.73      1.23 o
 -10  12   2        0.03        0.74      0.75 o
  -9  12   2       15.20       10.36      1.55 o
  -8  12   2        0.32       -0.89      0.89 o
  -7  12   2        6.60        5.85      1.34 o
  -6  12   2       30.79       26.62      4.89 o
  -5  12   2       17.36       16.53      2.53 o
  -4  12   2       45.61       27.16      3.54 o
  -3  12   2       90.63       92.80      4.68 o
  -2  12   2       29.41       28.14      2.84 o
  -1  12   2        0.73        8.43      2.90 o
   0  12   2        7.53       14.37      2.08 o
   1  12   2      277.19      278.61      9.99 o
   2  12   2      105.19       78.63     19.95 o
   3  12   2        9.05        5.90      2.86 o
   4  12   2        2.20        1.33      1.28 o
   5  12   2       47.20       49.62      2.85 o
   6  12   2        0.60        1.51      1.08 o
   7  12   2        3.19        2.05      1.00 o
   8  12   2        0.01       -0.93      0.93 o
 -10  13   2        0.05        0.28      0.71 o
  -9  13   2        3.73        1.67      1.01 o
  -8  13   2        7.98       12.52      1.60 o
  -7  13   2      128.53      114.59      5.19 o
  -6  13   2      216.63      196.45      5.76 o
  -5  13   2       10.19        6.36      3.96 o
  -4  13   2      134.33      129.76      7.92 o
  -3  13   2        5.93        3.45      4.74 o
  -2  13   2       26.93       26.81      3.45 o
  -1  13   2       41.45       41.78      5.27 o
   0  13   2      465.97      486.05     16.86 o
   1  13   2      142.78      124.41     23.85 o
   2  13   2      643.96      616.98     30.13 o
   3  13   2      985.57      934.48     30.26 o
   4  13   2       66.63       62.97      3.84 o
   5  13   2      111.17      109.12      4.74 o
   6  13   2        4.45        3.07      1.16 o
   7  13   2        3.97        3.52      1.13 o
   8  13   2       13.96       12.99      1.31 o
 -10  14   2        4.17        7.35      1.03 o
  -9  14   2        3.57        2.49      0.82 o
  -8  14   2       14.96       11.75      1.70 o
  -7  14   2       48.85       37.21      2.65 o
  -6  14   2       39.35       40.79      2.93 o
  -5  14   2       50.84       47.65      6.67 o
  -4  14   2      186.77      166.26     11.15 o
  -3  14   2       75.16       71.85      7.10 o
  -2  14   2        3.75        5.19      3.58 o
  -1  14   2       54.78       59.86      7.01 o
   0  14   2      514.60      485.05     48.06 o
   1  14   2     1065.83     1051.52     47.06 o
   2  14   2      292.01      290.71     18.40 o
   3  14   2     1413.76     1354.07     78.33 o
   4  14   2       47.20       40.43      3.73 o
   5  14   2       14.06       13.91      1.90 o
   6  14   2       12.83        9.42      1.27 o
   7  14   2       46.23       45.55      2.81 o
   8  14   2        0.03        0.67      0.68 o
  -9  15   2        0.02        0.94      0.83 o
  -8  15   2        3.09        6.84      1.27 o
  -7  15   2      101.67       96.03      3.38 o
  -6  15   2       22.15       19.12      1.95 o
  -5  15   2      237.41      213.12      5.31 o
  -4  15   2      129.80      127.89      9.87 o
  -3  15   2       26.25       29.84      7.06 o
  -2  15   2       86.63       86.83     12.55 o
  -1  15   2      336.12      299.21     24.41 o
   0  15   2      521.16      505.65     18.22 o
   1  15   2       63.78       54.45      6.12 o
   2  15   2       12.67       17.79      3.72 o
   3  15   2      576.90      591.42     10.67 o
   4  15   2       35.09       42.27      3.08 o
   5  15   2      109.65      112.94      4.75 o
   6  15   2       41.86       51.92      3.29 o
   7  15   2        0.11       -1.00      1.00 o
  -9  16   2        5.90       14.53      4.32 o
  -8  16   2       30.12       33.57      2.91 o
  -7  16   2        0.40        0.23      1.06 o
  -6  16   2        7.04        2.73      1.38 o
  -5  16   2        5.34        7.38      1.31 o
  -4  16   2        9.75        8.38      1.02 o
  -3  16   2      152.68      151.27     10.47 o
  -2  16   2        3.16        0.62      1.61 o
  -1  16   2      110.42      114.95      8.87 o
   0  16   2       78.16       92.51      9.12 o
   1  16   2      686.09      656.22     21.36 o
   2  16   2       37.00       28.53      2.46 o
   3  16   2        0.88        2.99      1.10 o
   4  16   2       20.52       21.73      3.73 o
   5  16   2       51.90       53.47      3.81 o
   6  16   2        0.75       -0.47      0.98 o
   7  16   2        0.24        1.23      0.98 o
  -9  17   2        3.25        5.38      1.99 o
  -8  17   2       23.73       20.86      2.27 o
  -7  17   2        5.69        5.11      1.23 o
  -6  17   2        4.36        4.91      1.27 o
  -5  17   2       74.92       63.15      3.38 o
  -4  17   2       15.18       12.94      1.71 o
  -3  17   2        6.99        4.55      1.12 o
  -2  17   2       44.20       44.27      2.14 o
  -1  17   2       77.13       64.42      2.59 o
   0  17   2       17.38       21.49      1.94 o
   1  17   2      360.05      374.03      6.46 o
   2  17   2       19.30       11.51      1.66 o
   3  17   2       52.83       59.61      3.92 o
   4  17   2      350.05      350.14     10.99 o
   5  17   2       15.87       15.12      1.74 o
   6  17   2       20.43       16.20      1.71 o
   7  17   2        3.86        4.96      0.98 o
  -8  18   2        4.45        3.51      0.94 o
  -7  18   2        1.54        1.32      0.95 o
  -6  18   2       25.74       18.87      1.67 o
  -5  18   2      114.17      113.66      4.77 o
  -4  18   2        2.47        2.37      1.00 o
  -3  18   2      164.18      161.30      4.84 o
  -2  18   2       32.48       30.25      1.94 o
  -1  18   2      525.20      532.14      8.08 o
   0  18   2       30.39       26.80      1.87 o
   1  18   2      426.61      420.99      7.73 o
   2  18   2       45.59       43.87      3.06 o
   3  18   2        0.26        0.28      1.49 o
   4  18   2        6.69        7.85      1.65 o
   5  18   2       18.62       14.85      2.43 o
   6  18   2       52.83       50.61      2.26 o
  -8  19   2        2.24        3.78      1.84 o
  -7  19   2        6.45        2.71      1.44 o
  -6  19   2       17.55       15.03      2.75 o
  -5  19   2        7.53       11.51      1.74 o
  -4  19   2       22.97       27.22      2.18 o
  -3  19   2       18.93       14.87      1.46 o
  -2  19   2       57.14       57.09      2.90 o
  -1  19   2       15.93       17.37      1.63 o
   0  19   2        1.90        3.76      0.79 o
   1  19   2       30.87       32.76      2.20 o
   2  19   2      168.44      171.88      5.38 o
   3  19   2       72.71       74.32      4.00 o
   4  19   2       38.88       42.72      2.83 o
   5  19   2        5.27        2.74      0.94 o
   6  19   2        0.02        1.39      1.45 o
  -7  20   2        0.80        0.07      0.83 o
  -6  20   2        9.00       15.32      2.05 o
  -5  20   2        4.33        2.40      2.12 o
  -4  20   2        1.63        1.79      1.11 o
  -3  20   2        0.69       -0.95      0.98 o
  -2  20   2       10.94       12.63      1.31 o
  -1  20   2        6.35        4.34      0.83 o
   0  20   2       12.33       12.75      1.28 o
   1  20   2        6.34        4.96      1.01 o
   2  20   2       11.22        9.17      1.26 o
   3  20   2       32.01       31.33      2.58 o
   4  20   2       20.30       19.13      1.79 o
   5  20   2        0.51       -0.47      1.16 o
  -6  21   2        1.72        1.17      1.56 o
  -5  21   2       11.26       12.47      2.12 o
  -4  21   2       11.63       11.83      1.45 o
  -3  21   2        2.41        1.75      0.88 o
  -2  21   2       14.78        7.97      1.03 o
  -1  21   2        8.91       12.50      1.26 o
   0  21   2       13.55       19.38      1.58 o
   1  21   2       74.41       84.11      3.23 o
   2  21   2       18.28       16.21      1.69 o
   3  21   2       16.03       13.19      1.59 o
   4  21   2        0.56       -0.93      0.93 o
  -5  22   2       70.98       78.70      3.52 o
  -4  22   2        2.57        1.82      1.08 o
  -3  22   2       26.68       30.85      2.16 o
  -2  22   2        0.42        1.08      0.79 o
  -1  22   2       62.99       80.31      3.09 o
   0  22   2        4.79        4.14      0.91 o
   1  22   2        3.34        5.32      0.97 o
   2  22   2        8.11       10.22      1.27 o
   3  22   2       14.90       12.25      1.21 o
  -4  23   2        1.39        1.46      1.07 o
  -3  23   2        4.42        6.73      2.06 o
  -2  23   2       18.58       21.70      2.46 o
  -1  23   2       15.20       18.58      1.73 o
   0  23   2        0.63       -0.35      0.77 o
   1  23   2        3.63        2.48      0.91 o
   2  23   2        4.77        4.93      1.27 o
  -2  24   2        0.41        0.82      1.47 o
  -1  24   2        0.10       -0.53      0.96 o
   0  24   2        0.03        0.07      1.03 o
 -12   1   3       10.77       12.34      1.18 o
 -11   1   3       13.84       13.51      1.62 o
 -10   1   3        4.11        3.60      1.20 o
  -9   1   3        3.19        1.35      1.12 o
  -8   1   3        3.77        4.76      1.13 o
  -7   1   3       71.87       65.81      4.26 o
  -6   1   3      426.37      446.71     12.50 o
  -5   1   3      205.98      184.80      7.64 o
  -4   1   3     1124.46     1056.13     13.27 o
  -3   1   3     1613.16     1595.69     13.85 o
  -2   1   3     1150.88     1229.42     21.22 o
  -1   1   3      171.97      173.14      3.96 o
   0   1   3      467.58      483.42     11.78 o
   1   1   3     2278.57     2278.76     35.25 o
   2   1   3       66.26       99.94      4.59 o
   3   1   3      850.57      912.01     14.51 o
   4   1   3       46.58       59.15      3.55 o
   5   1   3      343.83      293.73     17.39 o
   6   1   3      863.02      823.31     35.70 o
   7   1   3        2.56        2.94      1.52 o
   8   1   3       29.42       26.09      2.63 o
   9   1   3        2.98        7.12      1.03 o
 -12   2   3        3.67        1.09      0.95 o
 -11   2   3        1.85        1.15      0.94 o
 -10   2   3        6.95        4.17      1.23 o
  -9   2   3       45.56       40.37      2.11 o
  -8   2   3        0.68       -0.08      0.89 o
  -7   2   3       12.37        7.50      1.67 o
  -6   2   3        0.47        1.51      1.01 o
  -5   2   3     2455.93     2560.77     42.06 o
  -4   2   3      557.51      484.66     13.42 o
  -3   2   3    11614.33    11422.39    198.27 o
  -2   2   3     1582.24     1634.54     13.15 o
  -1   2   3        1.04        3.59      0.57 o
   0   2   3     1571.02     1807.96     50.31 o
   1   2   3      950.36      931.95     15.02 o
   2   2   3     1764.33     1734.38     31.54 o
   3   2   3     2204.63     2219.64     28.39 o
   4   2   3      716.60      764.30     46.74 o
   5   2   3        0.33        0.80      2.83 o
   6   2   3      443.26      407.86     18.02 o
   7   2   3        3.81        2.10      1.14 o
   8   2   3       36.64       39.83      2.73 o
   9   2   3        0.02        0.77      0.75 o
 -12   3   3        0.36       -0.72      0.72 o
 -11   3   3        2.57        2.08      1.11 o
 -10   3   3        0.04        0.78      1.05 o
  -9   3   3        3.73        5.84      1.40 o
  -8   3   3       21.27       20.85      2.37 o
  -7   3   3      509.98      563.40     12.42 o
  -6   3   3       28.18       15.24      1.89 o
  -5   3   3      238.22      244.40     11.85 o
  -4   3   3      346.26      424.47      6.73 o
  -3   3   3       59.37       60.08      1.90 o
  -2   3   3      650.68      623.45      9.06 o
  -1   3   3       45.60       40.59      3.12 o
   0   3   3      411.22      378.76     15.55 o
   1   3   3      819.42      805.50      8.43 o
   2   3   3     1283.46     1568.41     38.56 o
   3   3   3        4.56        9.98      2.60 o
   4   3   3        0.85        3.97      1.38 o
   5   3   3       15.99        9.58      2.31 o
   6   3   3      252.11      249.26     21.88 o
   7   3   3       20.54       20.27      2.26 o
   8   3   3        0.10        0.04      0.82 o
   9   3   3        0.01        0.42      0.79 o
 -12   4   3        2.71       -0.56      0.76 o
 -11   4   3        5.85        5.21      1.16 o
 -10   4   3        3.49        6.52      1.51 o
  -9   4   3        9.16        6.13      0.98 o
  -8   4   3        8.78       10.55      2.09 o
  -7   4   3       42.22       35.53      3.21 o
  -6   4   3        7.52        5.37      1.46 o
  -5   4   3      116.32      145.19      5.22 o
  -4   4   3        3.67       15.86      2.72 o
  -3   4   3        5.61       10.54      1.31 o
  -2   4   3       64.77       61.89      5.74 o
  -1   4   3     1706.68     1698.39     25.88 o
   0   4   3       25.70       37.51      2.87 o
   1   4   3       35.23       69.55      3.73 o
   2   4   3      620.67      644.34     12.90 o
   3   4   3      347.25      339.39     13.48 o
   4   4   3      132.49      126.78      7.18 o
   5   4   3      255.21      254.05     10.83 o
   6   4   3      203.46      181.51      5.48 o
   7   4   3       17.85       17.50      2.18 o
   8   4   3        1.42        1.69      0.86 o
   9   4   3        2.18        1.06      1.03 o
 -12   5   3        0.30        0.29      0.83 o
 -11   5   3        2.32        2.48      1.50 o
 -10   5   3       80.57       88.01      3.99 o
  -9   5   3       15.55       15.24      1.46 o
  -8   5   3      151.18      147.00      8.37 o
  -7   5   3       94.03       93.53      6.30 o
  -6   5   3      163.55      170.58     12.14 o
  -5   5   3      462.28      538.30     11.79 o
  -4   5   3     2723.96     2798.89     27.61 o
  -3   5   3      717.44      684.58     24.10 o
  -2   5   3      536.17      489.92     12.66 o
  -1   5   3       10.94       15.08      1.58 o
   0   5   3     1201.72     1213.91     21.28 o
   1   5   3      909.78      972.71     13.60 o
   2   5   3     1918.31     2013.31     36.42 o
   3   5   3        7.75       16.93      2.31 o
   4   5   3      695.25      703.32     14.89 o
   5   5   3      150.20      141.87      7.10 o
   6   5   3        0.99        2.33      1.01 o
   7   5   3        5.82        2.38      1.00 o
   8   5   3       24.75       21.56      1.81 o
   9   5   3        0.98        2.97      0.99 o
 -12   6   3        4.07        4.39      0.97 o
 -11   6   3        7.09        7.98      1.72 o
 -10   6   3        1.95        1.63      1.11 o
  -9   6   3       41.51       48.20      2.75 o
  -8   6   3        0.01        1.90      2.13 o
  -7   6   3       13.14       13.01      2.43 o
  -6   6   3       33.84       32.18      4.78 o
  -5   6   3      796.75      838.50     44.57 o
  -4   6   3      269.98      293.24      7.41 o
  -3   6   3     1202.40     1208.02     17.03 o
  -2   6   3      175.53      177.19      8.53 o
  -1   6   3      324.55      366.97      7.28 o
   0   6   3      559.60      536.17     28.84 o
   1   6   3     5599.34     5887.31     38.83 o
   2   6   3      280.35      330.72     11.69 o
   3   6   3      241.07      226.35      7.75 o
   4   6   3       88.73       93.13      5.52 o
   5   6   3      130.32      113.98      6.52 o
   6   6   3       53.82       42.01      3.37 o
   7   6   3       11.43        9.57      1.75 o
   8   6   3        0.27        1.60      0.91 o
   9   6   3        7.27       12.95      1.58 o
 -12   7   3        0.09        1.43      1.41 o
 -11   7   3        7.28        7.35      1.46 o
 -10   7   3       34.52       39.74      2.76 o
  -9   7   3       43.72       47.34      2.60 o
  -8   7   3        2.73        1.60      1.60 o
  -7   7   3        1.01        2.58      1.98 o
  -6   7   3        4.59        3.85      2.86 o
  -5   7   3      200.52      230.08      8.63 o
  -4   7   3        1.63        1.95      1.02 o
  -3   7   3      309.20      304.95      7.72 o
  -2   7   3      133.27      158.26      4.19 o
  -1   7   3      801.76      844.88     27.84 o
   0   7   3      176.23      153.61      8.53 o
   1   7   3      480.60      500.88     11.50 o
   2   7   3      209.26      210.25      8.38 o
   3   7   3       77.83       98.70      7.34 o
   4   7   3      137.47      117.27      6.31 o
   5   7   3       79.08       65.57      7.59 o
   6   7   3      300.53      307.34      8.02 o
   7   7   3        0.88        1.02      1.15 o
   8   7   3        6.81        3.06      1.02 o
   9   7   3        4.47        3.31      0.95 o
 -12   8   3       11.58        6.62      1.68 o
 -11   8   3        0.72        0.75      0.87 o
 -10   8   3        0.97        2.90      1.33 o
  -9   8   3      125.03      135.97      4.49 o
  -8   8   3       53.89       55.19      8.10 o
  -7   8   3       11.85       12.78      3.19 o
  -6   8   3       71.44       78.31     14.59 o
  -5   8   3      209.44      237.36     10.07 o
  -4   8   3       58.92       71.14      4.15 o
  -3   8   3       66.62       52.63      3.54 o
  -2   8   3      416.45      405.75     12.69 o
  -1   8   3        4.06       10.00      2.31 o
   0   8   3       27.54       36.64      2.83 o
   1   8   3      817.85      702.49     11.31 o
   2   8   3       23.00       24.91      3.00 o
   3   8   3      356.76      336.60     18.78 o
   4   8   3       23.66       23.25      3.55 o
   5   8   3      100.02       73.21      7.85 o
   6   8   3       18.84       14.62      1.83 o
   7   8   3      122.41      129.98      5.47 o
   8   8   3        4.00        5.73      1.24 o
   9   8   3       11.42       11.73      1.71 o
 -11   9   3       77.12       94.46      3.39 o
 -10   9   3       35.05       34.38      2.86 o
  -9   9   3      197.47      211.68      6.79 o
  -8   9   3       18.79       22.15      2.94 o
  -7   9   3      297.40      296.95     17.28 o
  -6   9   3      239.94      242.97     10.18 o
  -5   9   3        0.90        5.33      1.66 o
  -4   9   3      204.98      194.42      6.30 o
  -3   9   3       20.96       27.75      4.88 o
  -2   9   3     3919.90     4092.83     40.42 o
  -1   9   3       89.33       88.85      6.25 o
   0   9   3     3973.40     3702.25     77.67 o
   1   9   3      219.54      208.17      7.20 o
   2   9   3      105.56       85.86      5.00 o
   3   9   3        9.71       11.59      2.42 o
   4   9   3       52.58       46.67      4.34 o
   5   9   3       10.87        9.51      1.44 o
   6   9   3      215.33      204.59      6.46 o
   7   9   3       60.73       54.65      3.46 o
   8   9   3      111.90      112.84      5.19 o
 -11  10   3        0.38        0.60      0.78 o
 -10  10   3        0.82        0.41      0.85 o
  -9  10   3      157.09      143.47      5.62 o
  -8  10   3       93.49      100.68      3.71 o
  -7  10   3      106.49      101.97      7.36 o
  -6  10   3       15.45       13.42      2.84 o
  -5  10   3     1176.30     1225.40     24.76 o
  -4  10   3      238.83      263.54      6.87 o
  -3  10   3        0.95        4.49      1.28 o
  -2  10   3        9.15       20.87      2.88 o
  -1  10   3      256.57      265.08     14.63 o
   0  10   3      224.03      238.26      9.86 o
   1  10   3      411.21      358.51      9.93 o
   2  10   3      198.75      180.32     10.42 o
   3  10   3      144.44      140.06      8.01 o
   4  10   3       35.89       23.94      3.12 o
   5  10   3        0.72        2.60      1.16 o
   6  10   3      115.21      110.10      4.68 o
   7  10   3        0.19        2.80      1.11 o
   8  10   3       35.41       27.53      2.28 o
 -11  11   3        0.06       -0.58      1.03 o
 -10  11   3        5.22        6.38      1.06 o
  -9  11   3      100.94      104.19      6.42 o
  -8  11   3        1.82        0.96      1.02 o
  -7  11   3       23.09       24.64      2.93 o
  -6  11   3       38.60       40.82      4.67 o
  -5  11   3       32.30       34.38      3.05 o
  -4  11   3       12.06       14.42      2.07 o
  -3  11   3      193.00      180.71      7.21 o
  -2  11   3      270.24      279.60     10.15 o
  -1  11   3      225.48      256.28      9.66 o
   0  11   3      300.37      264.26     14.24 o
   1  11   3       10.69        7.86      1.62 o
   2  11   3      324.72      285.17     11.07 o
   3  11   3      234.28      218.49     14.60 o
   4  11   3       80.63       81.61      5.08 o
   5  11   3       36.24       35.06      2.77 o
   6  11   3       16.38       19.99      2.48 o
   7  11   3        0.55        0.49      1.16 o
   8  11   3        7.94        7.84      1.27 o
 -11  12   3        5.89        5.95      1.28 o
 -10  12   3        1.75        2.37      0.84 o
  -9  12   3       53.66       51.74      3.16 o
  -8  12   3       26.92       22.81      2.56 o
  -7  12   3       76.90       69.87      2.72 o
  -6  12   3        2.33        0.61      1.20 o
  -5  12   3        0.63        1.47      1.96 o
  -4  12   3        0.27       -0.05      1.17 o
  -3  12   3       10.71       12.87      2.41 o
  -2  12   3       16.03       20.08      2.94 o
  -1  12   3       15.02       17.54      2.85 o
   0  12   3        0.03        2.92      1.63 o
   1  12   3      659.20      645.88     16.54 o
   2  12   3       84.88       76.79      5.95 o
   3  12   3      360.95      336.05     12.95 o
   4  12   3        2.02        1.80      0.77 o
   5  12   3       63.18       67.27      3.50 o
   6  12   3       27.33       25.03      2.60 o
   7  12   3        4.09        2.22      1.02 o
   8  12   3        1.54        1.13      0.76 o
 -10  13   3        0.23        0.70      0.75 o
  -9  13   3       11.48        9.99      1.39 o
  -8  13   3        0.55       -0.13      0.80 o
  -7  13   3      134.52      117.56      4.84 o
  -6  13   3       39.81       37.42      2.13 o
  -5  13   3        5.39        3.62      1.76 o
  -4  13   3      102.17      115.10      8.81 o
  -3  13   3      137.37      130.63      7.65 o
  -2  13   3       63.02       65.35      5.39 o
  -1  13   3      260.16      250.07     10.34 o
   0  13   3      199.46      183.93      8.90 o
   1  13   3       21.60       25.22      5.51 o
   2  13   3      215.85      190.89     11.67 o
   3  13   3        7.25        8.45      1.78 o
   4  13   3       95.07       79.17      3.15 o
   5  13   3        9.96        8.20      1.60 o
   6  13   3       65.79       66.67      3.42 o
   7  13   3        2.99        0.90      0.92 o
 -10  14   3       10.11       14.37      1.42 o
  -9  14   3       39.09       43.66      2.43 o
  -8  14   3        0.42        0.28      0.91 o
  -7  14   3       36.25       31.23      2.33 o
  -6  14   3       65.43       77.02      3.09 o
  -5  14   3        2.79        2.05      2.29 o
  -4  14   3        3.79        4.61      2.09 o
  -3  14   3      281.13      273.65     11.33 o
  -2  14   3       68.78       72.41      5.78 o
  -1  14   3      376.08      347.57     12.59 o
   0  14   3      161.58      165.40     11.13 o
   1  14   3      202.48      204.53     11.90 o
   2  14   3       46.73       49.29     10.06 o
   3  14   3       34.76       23.98      2.24 o
   4  14   3        2.66        1.35      0.86 o
   5  14   3        2.14        1.46      0.93 o
   6  14   3       13.81       15.16      1.56 o
   7  14   3        0.95        1.72      0.83 o
 -10  15   3        7.73        6.27      0.97 o
  -9  15   3       10.33       16.27      1.57 o
  -8  15   3        5.40        5.45      1.07 o
  -7  15   3       31.76       24.19      2.08 o
  -6  15   3        4.70        3.20      1.11 o
  -5  15   3       21.54       28.58      1.82 o
  -4  15   3        1.29        1.08      1.64 o
  -3  15   3       10.58        6.34      2.57 o
  -2  15   3        0.01        1.03      1.74 o
  -1  15   3       64.90       74.25      8.35 o
   0  15   3       38.60       35.66      5.19 o
   1  15   3       18.78       19.06      7.17 o
   2  15   3      988.21      987.64     14.48 o
   3  15   3       37.71       33.14      2.53 o
   4  15   3       23.92       25.30      2.03 o
   5  15   3      163.45      155.29      5.52 o
   6  15   3       20.70       21.53      2.02 o
   7  15   3       25.21       26.07      2.11 o
  -9  16   3        0.57        6.50      3.70 o
  -8  16   3       10.94        8.71      1.42 o
  -7  16   3       82.31       67.38      3.50 o
  -6  16   3        2.15        3.69      1.18 o
  -5  16   3       41.39       27.42      1.93 o
  -4  16   3        3.38        5.37      0.93 o
  -3  16   3       60.59       61.82      2.52 o
  -2  16   3       65.94       57.10     13.63 o
  -1  16   3        9.35       10.65      5.33 o
   0  16   3      252.06      244.58      5.99 o
   1  16   3       69.13       59.83      2.73 o
   2  16   3        3.93        2.04      1.09 o
   3  16   3      246.53      257.41      7.90 o
   4  16   3      124.99      112.43      4.14 o
   5  16   3        6.54        6.61      1.61 o
   6  16   3        1.08        1.57      0.91 o
  -9  17   3       22.69       19.31      1.81 o
  -8  17   3        0.28       -0.89      0.89 o
  -7  17   3        0.18       -1.16      1.16 o
  -6  17   3       29.81       29.78      2.17 o
  -5  17   3      114.07      104.50      4.45 o
  -4  17   3        0.03       -0.94      0.94 o
  -3  17   3      102.34       87.59      2.96 o
  -2  17   3       58.14       64.56      2.80 o
  -1  17   3       44.56       39.94      2.20 o
   0  17   3       76.97       71.40      3.67 o
   1  17   3      376.19      359.09      7.67 o
   2  17   3       48.18       46.23      3.00 o
   3  17   3       30.93       33.82      3.24 o
   4  17   3       17.52       17.34      1.74 o
   5  17   3       57.10       59.41      3.74 o
   6  17   3        9.79        9.22      1.56 o
  -8  18   3       26.43       26.62      2.00 o
  -7  18   3        0.52       -0.68      1.03 o
  -6  18   3       40.33       38.29      2.83 o
  -5  18   3        2.19        1.22      1.37 o
  -4  18   3        0.17        1.51      1.03 o
  -3  18   3        1.94        2.64      1.07 o
  -2  18   3      102.65       87.42      3.33 o
  -1  18   3      115.52      125.94      4.06 o
   0  18   3       12.73        9.99      1.37 o
   1  18   3       16.71       16.17      1.76 o
   2  18   3       39.96       48.01      4.11 o
   3  18   3        0.82        1.98      1.21 o
   4  18   3       10.81        7.98      1.68 o
   5  18   3       47.42       48.55      3.05 o
  -8  19   3        0.62        0.28      1.06 o
  -7  19   3        0.38       -0.88      0.88 o
  -6  19   3       20.81       17.57      2.73 o
  -5  19   3        3.60        3.05      1.45 o
  -4  19   3       21.01       17.47      1.72 o
  -3  19   3        4.88        6.75      1.26 o
  -2  19   3      111.98      101.88      3.81 o
  -1  19   3       10.20       12.29      1.36 o
   0  19   3        3.55        3.97      0.88 o
   1  19   3       57.49       69.84      4.17 o
   2  19   3        0.39        3.54      1.30 o
   3  19   3        1.00        2.42      1.11 o
   4  19   3       21.26       20.95      1.58 o
   5  19   3        1.10        0.45      1.15 o
  -7  20   3        5.27        6.70      1.68 o
  -6  20   3        1.18       -0.61      1.55 o
  -5  20   3       11.02       12.23      1.45 o
  -4  20   3       20.47       21.89      2.03 o
  -3  20   3       14.00       12.44      1.46 o
  -2  20   3       12.34       13.83      1.54 o
  -1  20   3       18.49       18.73      1.54 o
   0  20   3        1.78        1.74      0.83 o
   1  20   3       73.60       81.62      3.60 o
   2  20   3       40.32       43.83      3.85 o
   3  20   3        4.85        7.15      1.29 o
   4  20   3        0.88        0.55      1.00 o
  -6  21   3        0.07       -0.03      0.95 o
  -5  21   3        2.30        1.89      0.89 o
  -4  21   3        1.89        1.05      0.76 o
  -3  21   3        1.35        3.01      0.92 o
  -2  21   3        2.15        2.35      0.81 o
  -1  21   3       47.85       45.45      2.20 o
   0  21   3        3.67        3.93      0.92 o
   1  21   3       45.72       48.37      2.69 o
   2  21   3       82.83       84.15      3.19 o
   3  21   3        0.89        0.54      0.91 o
  -5  22   3        0.17        0.55      0.71 o
  -4  22   3       52.74       48.34      3.76 o
  -3  22   3       37.57       43.76      2.09 o
  -2  22   3        0.84        1.09      0.75 o
  -1  22   3       57.94       72.45      3.13 o
   0  22   3        1.42        2.44      0.85 o
   1  22   3        1.26        1.44      1.37 o
   2  22   3        0.06        2.19      0.86 o
  -4  23   3       33.10       45.98      3.65 o
  -3  23   3       26.35       37.15      2.31 o
  -2  23   3        0.10        0.50      0.76 o
  -1  23   3        0.64        1.38      1.09 o
   0  23   3       14.91       10.47      1.67 o
   1  23   3        0.20       -0.53      0.79 o
 -12   0   4        8.84        9.40      1.64 o
 -11   0   4       20.46       20.29      3.00 o
 -10   0   4        0.03        1.60      1.46 o
  -9   0   4        2.86        4.55      2.08 o
  -8   0   4       10.21       11.40      2.33 o
  -7   0   4       50.94       67.43      4.76 o
  -6   0   4      163.69      182.34      7.20 o
  -5   0   4      575.29      516.25     22.55 o
  -4   0   4     5194.77     5370.53    119.58 o
  -3   0   4      650.52      661.75     53.99 o
  -2   0   4     5199.98     4629.57     61.56 o
  -1   0   4      860.58      843.45     15.67 o
   0   0   4      123.17      127.03      9.27 o
   1   0   4      160.76      193.86     12.99 o
   2   0   4     1750.02     1668.08    150.78 o
   3   0   4       79.52       87.13     11.31 o
   4   0   4      557.37      506.85     29.76 o
   5   0   4     2870.36     2176.45     67.48 o
   6   0   4      152.93      168.91     15.77 o
   7   0   4       34.21       31.59      4.13 o
   8   0   4       48.09       57.73      4.57 o
   9   0   4        7.28        6.28      1.71 o
 -12   1   4        0.09       -0.40      0.67 o
 -11   1   4        0.60        2.01      1.03 o
 -10   1   4       34.72       29.48      3.78 o
  -9   1   4        3.97        2.12      1.03 o
  -8   1   4        0.98       -0.02      1.21 o
  -7   1   4        3.72        2.63      1.13 o
  -6   1   4      553.70      552.96      9.73 o
  -5   1   4       29.12       28.31      2.18 o
  -4   1   4     1484.89     1580.16     26.18 o
  -3   1   4       27.75       32.39      1.86 o
  -2   1   4     2152.21     2304.00     50.43 o
  -1   1   4      483.92      456.47      8.62 o
   0   1   4      219.03      241.21      7.07 o
   1   1   4      271.45      251.56     22.38 o
   2   1   4     1529.20     1537.87     28.09 o
   3   1   4     3019.55     2955.16     42.39 o
   4   1   4       42.51       27.22      3.80 o
   5   1   4        0.24        0.91      2.48 o
   6   1   4        2.14        2.97      3.07 o
   7   1   4       26.13       18.54      2.15 o
   8   1   4       44.50       43.23      2.54 o
   9   1   4        1.59        2.94      1.40 o
 -12   2   4        0.19       -0.80      0.80 o
 -11   2   4       13.70       19.39      2.22 o
 -10   2   4        1.90        0.27      1.18 o
  -9   2   4       10.17        9.94      1.61 o
  -8   2   4       21.74       22.98      2.73 o
  -7   2   4       70.70       62.74      4.77 o
  -6   2   4      227.08      233.29      9.55 o
  -5   2   4     1248.69     1152.11     27.77 o
  -4   2   4      471.00      420.93      6.48 o
  -3   2   4      951.58      938.08     26.73 o
  -2   2   4      944.85      882.04     13.33 o
  -1   2   4     1132.86      978.75    255.58 o
   0   2   4       19.61       32.57      2.75 o
   1   2   4       91.95      108.28     10.57 o
   2   2   4      757.01      872.17     21.11 o
   3   2   4      152.85      161.46      6.80 o
   4   2   4      176.65      148.62     10.07 o
   5   2   4      261.24      247.45     13.70 o
   6   2   4      193.67      191.75      6.90 o
   7   2   4        3.83        2.56      1.11 o
   8   2   4        5.11        5.23      1.09 o
   9   2   4        0.14       -1.06      1.55 o
 -12   3   4        4.86        5.21      0.89 o
 -11   3   4        5.47        2.86      1.10 o
 -10   3   4       17.78       22.80      1.98 o
  -9   3   4      134.78      133.42      5.37 o
  -8   3   4        0.03       -0.64      2.03 o
  -7   3   4        2.75        2.98      1.47 o
  -6   3   4      465.10      441.33     11.79 o
  -5   3   4       13.27       15.23      1.90 o
  -4   3   4      934.47      918.20     12.12 o
  -3   3   4       53.65       61.59      5.44 o
  -2   3   4       38.00       58.48      3.95 o
  -1   3   4      465.75      443.42     14.16 o
   0   3   4     1988.20     1934.30     32.60 o
   1   3   4        3.55       12.58      1.96 o
   2   3   4       63.48       67.19      6.10 o
   3   3   4       42.76       49.55      4.53 o
   4   3   4        5.53        8.43      3.51 o
   5   3   4       39.80       37.76      4.42 o
   6   3   4       34.02       37.29      3.07 o
   7   3   4       11.20        7.47      1.34 o
   8   3   4        4.65        8.21      1.23 o
 -12   4   4        0.29        1.77      0.73 o
 -11   4   4        0.52        0.63      1.16 o
 -10   4   4        5.38        3.35      1.26 o
  -9   4   4        0.74        1.49      0.83 o
  -8   4   4        0.99       -0.35      1.19 o
  -7   4   4        0.18        0.58      1.16 o
  -6   4   4      554.11      475.02     12.11 o
  -5   4   4      313.63      302.08      7.96 o
  -4   4   4     1012.22     1003.27     19.72 o
  -3   4   4      260.86      252.08      7.53 o
  -2   4   4      316.32      338.98     12.05 o
  -1   4   4       19.19       16.26      2.71 o
   0   4   4     5719.55     5895.70     54.80 o
   1   4   4     1154.23     1296.03     24.78 o
   2   4   4       73.45       62.25      3.91 o
   3   4   4      433.97      415.92     16.10 o
   4   4   4       26.56       27.48      3.04 o
   5   4   4        3.91        6.35      2.78 o
   6   4   4      140.55      138.51      5.77 o
   7   4   4       35.11       34.75      2.57 o
   8   4   4        0.04        0.14      0.69 o
 -12   5   4        0.18       -0.54      0.80 o
 -11   5   4        0.08       -0.85      1.11 o
 -10   5   4        0.40       -0.74      1.12 o
  -9   5   4       19.16       15.24      1.51 o
  -8   5   4        6.25        4.98      1.73 o
  -7   5   4       47.75       44.39      4.22 o
  -6   5   4       28.87       17.72      3.33 o
  -5   5   4       80.66      102.22      9.40 o
  -4   5   4      218.26      229.00     15.11 o
  -3   5   4       49.74       51.72      3.00 o
  -2   5   4       27.81       25.66      1.92 o
  -1   5   4      254.34      299.87     10.52 o
   0   5   4      430.31      410.15     25.80 o
   1   5   4      126.60      128.23      4.55 o
   2   5   4      299.77      306.86     13.30 o
   3   5   4       56.72       58.77      6.27 o
   4   5   4      273.36      243.27     12.90 o
   5   5   4       59.70       55.17      3.10 o
   6   5   4      127.85      111.94      5.33 o
   7   5   4        5.34        6.45      1.22 o
   8   5   4        0.12        0.32      0.85 o
 -12   6   4        1.28        3.21      0.81 o
 -11   6   4        9.98       10.99      1.63 o
 -10   6   4        6.96        6.44      1.59 o
  -9   6   4        0.88        1.96      0.88 o
  -8   6   4       55.45       43.00      5.61 o
  -7   6   4      107.59      127.29      9.02 o
  -6   6   4      155.05      152.20      8.90 o
  -5   6   4      877.65      922.42     15.22 o
  -4   6   4       93.01       94.74      6.01 o
  -3   6   4      872.33      902.32     24.69 o
  -2   6   4      185.28      200.72      6.88 o
  -1   6   4      178.33      181.24      5.68 o
   0   6   4      317.35      353.40      8.11 o
   1   6   4       14.10       14.65      1.86 o
   2   6   4        0.81        2.26      1.17 o
   3   6   4       36.27       43.36      9.69 o
   4   6   4        1.49        2.93      1.52 o
   5   6   4        5.76        3.60      1.00 o
   6   6   4       92.26       85.05      4.87 o
   7   6   4       62.79       55.93      3.54 o
   8   6   4        0.26        1.80      0.76 o
 -12   7   4        5.61        5.72      0.96 o
 -11   7   4        6.03        8.46      1.32 o
 -10   7   4      126.15      128.64      4.84 o
  -9   7   4      325.71      369.93      8.06 o
  -8   7   4       38.42       43.42     10.37 o
  -7   7   4       38.49       43.51      8.81 o
  -6   7   4        0.03        0.54      1.85 o
  -5   7   4      436.91      399.67      9.00 o
  -4   7   4       41.80       47.63      3.98 o
  -3   7   4       64.16       71.42      3.55 o
  -2   7   4       97.19       95.11      3.79 o
  -1   7   4      726.97      833.95     11.73 o
   0   7   4      367.35      398.70      9.28 o
   1   7   4       77.92       79.14      4.30 o
   2   7   4      122.99      114.94      6.52 o
   3   7   4       79.32       77.58      9.10 o
   4   7   4      159.67      156.23      9.91 o
   5   7   4        3.84        3.31      1.01 o
   6   7   4       43.21       42.78      3.26 o
   7   7   4       77.75       68.17      3.77 o
   8   7   4       56.05       60.74      2.72 o
 -12   8   4        6.10        3.14      1.00 o
 -11   8   4       93.40       93.28      3.52 o
 -10   8   4       13.90       21.26      2.62 o
  -9   8   4        4.66        8.17      1.22 o
  -8   8   4        2.76        1.85      1.31 o
  -7   8   4      331.36      315.09     15.43 o
  -6   8   4      154.47      157.60      8.14 o
  -5   8   4      109.18      103.88      6.01 o
  -4   8   4       26.98       21.96      1.98 o
  -3   8   4       17.29       13.33      1.49 o
  -2   8   4      892.95      947.33     14.19 o
  -1   8   4      889.85      941.34     14.48 o
   0   8   4      451.42      470.39     11.77 o
   1   8   4      375.47      382.08      8.95 o
   2   8   4       22.45       25.52      4.36 o
   3   8   4       76.64       63.67      5.43 o
   4   8   4       64.96       46.62      4.96 o
   5   8   4        0.12       -0.63      0.83 o
   6   8   4      169.75      155.38      5.94 o
   7   8   4        0.08        0.60      0.99 o
   8   8   4        0.58       -0.78      0.88 o
 -12   9   4        0.34        0.65      2.28 o
 -11   9   4        0.00        1.10      0.87 o
 -10   9   4        1.65        1.13      0.83 o
  -9   9   4       67.72       74.35      3.44 o
  -8   9   4       80.88       73.57      3.11 o
  -7   9   4        0.31        0.47      1.47 o
  -6   9   4        7.13        7.70      2.13 o
  -5   9   4       35.29       33.68      2.91 o
  -4   9   4       41.68       47.47      3.41 o
  -3   9   4      521.72      544.01     17.78 o
  -2   9   4        2.91        7.97      1.49 o
  -1   9   4      176.98      140.48      8.28 o
   0   9   4        0.09        2.18      1.10 o
   1   9   4       56.04       61.96      4.22 o
   2   9   4       11.76       10.49      1.95 o
   3   9   4       33.94       30.26      3.95 o
   4   9   4        0.66        1.28      0.83 o
   5   9   4        3.39        4.23      1.11 o
   6   9   4        0.86       -0.46      1.06 o
   7   9   4        0.88        2.29      1.06 o
   8   9   4        0.27        1.37      0.83 o
 -11  10   4       49.38       50.60      2.98 o
 -10  10   4        4.35        4.31      1.07 o
  -9  10   4       22.41       22.33      2.12 o
  -8  10   4       12.16        9.74      1.26 o
  -7  10   4       47.83       38.60      3.88 o
  -6  10   4        5.98        5.57      1.66 o
  -5  10   4      111.94      100.67      5.02 o
  -4  10   4        3.42        2.96      1.08 o
  -3  10   4      172.48      193.73      8.29 o
  -2  10   4      675.98      637.64     18.57 o
  -1  10   4      482.59      511.03     19.80 o
   0  10   4       16.32       10.86      2.39 o
   1  10   4       43.16       36.44      3.37 o
   2  10   4      245.39      235.62     10.30 o
   3  10   4       16.39       14.89      2.57 o
   4  10   4       50.76       53.70      2.64 o
   5  10   4        1.20        1.63      1.08 o
   6  10   4       56.47       59.82      3.33 o
   7  10   4        0.50        0.05      0.81 o
 -11  11   4        2.96        4.92      1.13 o
 -10  11   4       32.67       30.67      2.12 o
  -9  11   4      251.15      259.15      7.80 o
  -8  11   4       11.75       11.41      1.31 o
  -7  11   4       76.04       60.53      2.84 o
  -6  11   4       10.34        8.13      2.02 o
  -5  11   4       77.07       75.43      4.46 o
  -4  11   4        6.93        6.93      1.46 o
  -3  11   4      142.63      147.63      6.66 o
  -2  11   4        3.14        2.00      1.35 o
  -1  11   4        2.52        2.91      1.59 o
   0  11   4      913.63      906.38     21.32 o
   1  11   4       35.13       36.75      3.49 o
   2  11   4       29.71       26.89      3.71 o
   3  11   4       83.36       77.52      6.28 o
   4  11   4       14.15       12.72      1.47 o
   5  11   4        6.58        7.23      1.43 o
   6  11   4        0.31        1.63      1.23 o
   7  11   4        5.96        8.56      1.31 o
 -11  12   4        0.08        1.06      0.79 o
 -10  12   4        0.32        5.44      3.73 o
  -9  12   4       12.14       13.33      1.36 o
  -8  12   4       28.59       29.76      2.47 o
  -7  12   4       40.20       30.63      1.80 o
  -6  12   4        4.56        3.20      1.50 o
  -5  12   4      151.31      152.29      7.38 o
  -4  12   4       11.22        7.75      2.53 o
  -3  12   4        2.67        0.92      1.38 o
  -2  12   4       19.58       11.73      2.55 o
  -1  12   4       21.18       22.45      3.27 o
   0  12   4       92.34      100.86      8.08 o
   1  12   4       22.28       19.65      3.13 o
   2  12   4       99.97       89.46      8.83 o
   3  12   4       42.27       36.12      2.28 o
   4  12   4        0.75        0.37      0.85 o
   5  12   4        0.58        2.10      1.04 o
   6  12   4       11.50        8.54      1.46 o
   7  12   4        6.22        3.96      0.94 o
 -11  13   4        3.13        4.63      2.06 o
 -10  13   4        2.99        0.58      1.07 o
  -9  13   4       24.04       23.56      1.70 o
  -8  13   4       42.95       38.68      2.23 o
  -7  13   4        1.90        2.09      0.85 o
  -6  13   4      110.84      105.75      3.22 o
  -5  13   4        7.81        9.12      2.28 o
  -4  13   4       23.39       16.99      2.49 o
  -3  13   4       11.67       15.75      2.90 o
  -2  13   4       20.83       19.44      3.70 o
  -1  13   4       29.45       40.69      4.43 o
   0  13   4       66.17       73.82      7.67 o
   1  13   4        6.76        7.23      2.50 o
   2  13   4        0.79        1.15      1.63 o
   3  13   4       11.15        8.06      1.31 o
   4  13   4      140.64      140.44      5.27 o
   5  13   4       30.80       28.69      2.18 o
   6  13   4       49.71       49.99      2.88 o
   7  13   4       55.62       61.86      3.03 o
 -10  14   4        0.02       -0.79      0.79 o
  -9  14   4        1.95        3.11      1.05 o
  -8  14   4       14.30       13.23      1.73 o
  -7  14   4       12.26       14.44      1.60 o
  -6  14   4        0.26       -0.01      0.85 o
  -5  14   4        4.17        5.24      0.83 o
  -4  14   4       11.85        7.65      2.22 o
  -3  14   4      285.16      272.18     11.77 o
  -2  14   4      126.27      134.46      8.01 o
  -1  14   4       22.96       36.52      5.27 o
   0  14   4      302.81      290.75     11.71 o
   1  14   4      648.93      604.20     14.65 o
   2  14   4      106.46      119.75      5.92 o
   3  14   4       13.42       13.88      1.57 o
   4  14   4      223.99      231.23      5.93 o
   5  14   4        0.55        1.49      0.91 o
   6  14   4        0.35        0.63      0.83 o
 -10  15   4        0.88        2.01      0.90 o
  -9  15   4        8.78       13.80      4.40 o
  -8  15   4        0.18       -0.72      1.07 o
  -7  15   4        5.25        2.53      1.14 o
  -6  15   4        4.90        2.35      0.95 o
  -5  15   4      224.54      216.29      5.13 o
  -4  15   4        1.94        4.09      0.96 o
  -3  15   4        1.96        4.36      2.21 o
  -2  15   4        0.91        2.15      1.62 o
  -1  15   4       27.85       25.77      3.61 o
   0  15   4       20.91       14.27      1.22 o
   1  15   4      202.92      206.52      6.09 o
   2  15   4      131.02      129.18      4.96 o
   3  15   4       96.80       99.33      4.09 o
   4  15   4       34.15       32.48      2.28 o
   5  15   4        1.84        1.15      0.82 o
   6  15   4       48.58       49.59      2.32 o
  -9  16   4       14.56       14.01      1.36 o
  -8  16   4        1.51        1.87      0.93 o
  -7  16   4        4.11        2.78      1.00 o
  -6  16   4        9.36        6.97      1.10 o
  -5  16   4        7.84        5.22      1.04 o
  -4  16   4        5.36        6.90      0.96 o
  -3  16   4       17.52       15.89      1.38 o
  -2  16   4       56.09       60.93      2.82 o
  -1  16   4       43.10       43.74      2.33 o
   0  16   4      114.59      107.72      3.64 o
   1  16   4        1.41        3.84      1.03 o
   2  16   4        2.13        2.59      1.11 o
   3  16   4       83.03       82.81      3.63 o
   4  16   4        2.18        2.62      1.04 o
   5  16   4       10.41       10.25      1.40 o
   6  16   4        0.04       -0.21      0.91 o
  -9  17   4        2.05        0.31      0.89 o
  -8  17   4        0.01        0.68      0.85 o
  -7  17   4        2.67        0.89      1.48 o
  -6  17   4        2.68        1.90      0.87 o
  -5  17   4        5.32        1.23      0.76 o
  -4  17   4      149.06      150.82      4.34 o
  -3  17   4        0.66        1.55      0.90 o
  -2  17   4      449.92      443.74      7.19 o
  -1  17   4       31.73       31.34      2.20 o
   0  17   4       59.83       51.88      2.91 o
   1  17   4      198.25      201.59      6.96 o
   2  17   4       14.66       12.01      2.61 o
   3  17   4       91.62      100.82      4.05 o
   4  17   4        5.76        5.02      1.21 o
   5  17   4        0.23        0.61      0.68 o
  -8  18   4        0.40        0.02      2.22 o
  -7  18   4        2.50        4.33      2.61 o
  -6  18   4       10.68       11.32      1.32 o
  -5  18   4       19.40       20.32      1.88 o
  -4  18   4      248.00      249.71      5.77 o
  -3  18   4        0.97        3.55      1.07 o
  -2  18   4        4.92        4.66      1.09 o
  -1  18   4        0.47        1.55      0.92 o
   0  18   4        3.51        6.32      1.29 o
   1  18   4        7.75       14.68      1.88 o
   2  18   4        0.60        0.53      0.94 o
   3  18   4       99.64      111.82      3.97 o
   4  18   4        0.04        1.58      0.98 o
   5  18   4       88.91       98.71      6.57 o
  -8  19   4        0.15        0.40      0.90 o
  -7  19   4       31.52       39.95      4.16 o
  -6  19   4        6.03        2.26      1.09 o
  -5  19   4        3.24        3.30      1.22 o
  -4  19   4        0.18        1.57      1.01 o
  -3  19   4       99.59      104.67      3.91 o
  -2  19   4        5.64        5.38      1.17 o
  -1  19   4       25.25       32.69      2.39 o
   0  19   4        3.91        4.46      1.09 o
   1  19   4        0.64        0.91      1.06 o
   2  19   4       79.41       85.58      3.80 o
   3  19   4       64.02       77.14      3.49 o
   4  19   4        5.34        6.21      1.49 o
  -7  20   4        3.09       15.05     14.09 o
  -6  20   4        3.63        1.82      1.04 o
  -5  20   4        0.11        0.27      0.83 o
  -4  20   4        0.06        0.38      0.85 o
  -3  20   4        1.08        2.27      0.90 o
  -2  20   4        2.76        4.32      1.16 o
  -1  20   4       17.00       16.56      1.80 o
   0  20   4       49.65       47.06      3.06 o
   1  20   4        2.03        4.98      1.14 o
   2  20   4        6.29       11.55      1.41 o
   3  20   4        5.98       11.57      1.92 o
  -6  21   4       12.91       17.00      2.46 o
  -5  21   4        1.23        0.55      0.70 o
  -4  21   4        1.74        0.35      0.70 o
  -3  21   4        0.84        1.00      0.75 o
  -2  21   4       15.28       21.28      1.89 o
  -1  21   4       21.23       23.66      2.12 o
   0  21   4       11.60       10.59      1.57 o
   1  21   4        3.82        4.25      0.96 o
   2  21   4        3.58        5.64      1.05 o
  -5  22   4        0.49        0.27      3.51 o
  -4  22   4       35.65       53.78      2.13 o
  -3  22   4       10.05        4.86      0.94 o
  -2  22   4        4.79        3.60      0.93 o
  -1  22   4        0.55        0.59      0.73 o
   0  22   4       26.31       28.12      2.02 o
   1  22   4        0.04        0.51      0.92 o
  -3  23   4        0.21       -0.36      1.97 o
  -2  23   4        5.43        8.26      1.31 o
  -1  23   4        0.02       -1.16      1.16 o
 -13   1   5       16.67       15.67      1.97 o
 -12   1   5        5.40        8.74      1.23 o
 -11   1   5       35.53       42.97      3.30 o
 -10   1   5        3.98        3.58      1.35 o
  -9   1   5       65.64       68.26      4.21 o
  -8   1   5      590.25      554.92     11.57 o
  -7   1   5       42.50       40.89      3.01 o
  -6   1   5      573.96      551.88      9.98 o
  -5   1   5      730.45      800.67     14.38 o
  -4   1   5     3397.96     3851.36     35.42 o
  -3   1   5      479.85      504.39     64.57 o
  -2   1   5        4.34        4.33      1.61 o
  -1   1   5       22.65       42.10      8.07 o
   0   1   5      827.58      790.22     17.77 o
   1   1   5      265.74      323.56     13.63 o
   2   1   5      208.88      137.98     29.48 o
   3   1   5      576.23      507.02     20.82 o
   4   1   5      510.85      487.86     43.27 o
   5   1   5      116.54      104.09      5.24 o
   6   1   5        7.18        7.72      2.35 o
   7   1   5       54.89       53.69      3.15 o
   8   1   5       10.18       11.81      1.23 o
 -13   2   5        0.39       -0.34      1.94 o
 -12   2   5        2.04        3.42      0.85 o
 -11   2   5       46.28       48.17      3.12 o
 -10   2   5        0.38        0.78      0.99 o
  -9   2   5       14.00       12.77      2.16 o
  -8   2   5       22.28       24.52      5.01 o
  -7   2   5       71.87       78.94      5.46 o
  -6   2   5       57.87       64.49      3.88 o
  -5   2   5      114.91      123.68      4.44 o
  -4   2   5      164.52      155.31      5.45 o
  -3   2   5      182.04      210.60      8.41 o
  -2   2   5      842.71      871.11     18.12 o
  -1   2   5      225.21      224.77      7.41 o
   0   2   5       38.74       20.44      3.08 o
   1   2   5       43.49       50.98      4.23 o
   2   2   5      363.02      326.21     14.02 o
   3   2   5      410.10      388.53     18.13 o
   4   2   5      242.38      200.01     12.52 o
   5   2   5        7.27        1.68      1.72 o
   6   2   5       97.35       90.22      6.55 o
   7   2   5       50.86       51.55      3.12 o
   8   2   5        0.47       -0.14      0.77 o
 -12   3   5        7.47       11.12      1.20 o
 -11   3   5        8.64       10.29      1.53 o
 -10   3   5        1.07        2.11      1.30 o
  -9   3   5       26.96       27.13      2.32 o
  -8   3   5       56.00       53.31      5.98 o
  -7   3   5        0.67        0.14      1.03 o
  -6   3   5      108.31       98.43      5.82 o
  -5   3   5       26.00       35.09      2.43 o
  -4   3   5      104.63      108.44      3.97 o
  -3   3   5        7.99        4.05      1.51 o
  -2   3   5     1229.23     1333.88     39.76 o
  -1   3   5       66.17       92.71      7.27 o
   0   3   5      598.94      586.33     11.50 o
   1   3   5      131.48      126.11      6.66 o
   2   3   5       85.36       99.94      6.58 o
   3   3   5       55.39       50.95      5.15 o
   4   3   5      584.61      563.00     51.33 o
   5   3   5       10.64        7.32      1.49 o
   6   3   5       35.90       35.67      3.52 o
   7   3   5        0.31       -0.56      1.02 o
   8   3   5       17.19       18.69      2.13 o
 -12   4   5        0.77        0.97      0.73 o
 -11   4   5       19.07       18.79      1.75 o
 -10   4   5        8.86       13.93      1.83 o
  -9   4   5        1.69        4.46      1.02 o
  -8   4   5        7.01        4.05      4.01 o
  -7   4   5       52.17       42.36      9.84 o
  -6   4   5     1807.87     1687.04     69.21 o
  -5   4   5      417.38      425.04     11.60 o
  -4   4   5       36.66       37.10      2.73 o
  -3   4   5        1.21        2.94      0.97 o
  -2   4   5      150.44      126.19      5.68 o
  -1   4   5       39.46       50.36      3.22 o
   0   4   5       57.50       55.35      4.47 o
   1   4   5        6.89       10.81      2.24 o
   2   4   5       41.81       39.02      5.02 o
   3   4   5      460.31      451.81     18.09 o
   4   4   5       55.73       41.58      4.95 o
   5   4   5       10.46       12.63      1.63 o
   6   4   5       11.54       19.00      2.31 o
   7   4   5        0.81        1.66      1.23 o
   8   4   5       17.38       21.09      2.10 o
 -12   5   5       22.49       26.42      2.04 o
 -11   5   5        1.35        1.55      1.01 o
 -10   5   5       18.03       16.59      2.11 o
  -9   5   5      344.35      378.67      7.14 o
  -8   5   5      413.88      372.39     25.04 o
  -7   5   5       46.28       33.28      7.24 o
  -6   5   5      153.05      135.51      8.93 o
  -5   5   5       38.14       44.22      3.91 o
  -4   5   5      110.78      123.68      8.43 o
  -3   5   5      798.38      773.63     18.96 o
  -2   5   5      496.51      449.59     55.85 o
  -1   5   5      126.90      133.29      5.35 o
   0   5   5      203.44      220.70      7.37 o
   1   5   5     1320.72     1322.52     35.22 o
   2   5   5       56.80       63.78      9.96 o
   3   5   5       42.34       36.58      5.32 o
   4   5   5        2.35        3.97      1.51 o
   5   5   5       35.36       38.57      2.92 o
   6   5   5        6.86        5.83      1.50 o
   7   5   5       64.43       75.78      3.94 o
 -12   6   5        0.09        0.15      0.98 o
 -11   6   5        0.85        0.45      0.86 o
 -10   6   5        0.12        0.72      1.02 o
  -9   6   5        0.51        2.45      0.95 o
  -8   6   5       39.70       39.01      5.45 o
  -7   6   5      180.42      175.92     14.98 o
  -6   6   5      314.12      303.76     34.45 o
  -5   6   5        7.63        9.11      2.02 o
  -4   6   5      136.51      135.07      6.60 o
  -3   6   5      257.16      240.73     12.65 o
  -2   6   5      792.25      733.31     46.09 o
  -1   6   5        2.48        7.72      1.49 o
   0   6   5      247.95      269.79      7.41 o
   1   6   5       18.15       23.99      3.18 o
   2   6   5      549.01      563.49     19.47 o
   3   6   5        0.27        3.14      2.53 o
   4   6   5      242.88      230.90      6.62 o
   5   6   5        1.10        0.60      0.99 o
   6   6   5       27.08       22.59      2.52 o
   7   6   5        2.50        3.99      1.01 o
 -12   7   5        5.94        7.23      0.98 o
 -11   7   5        0.01        0.25      0.92 o
 -10   7   5        0.82        1.48      1.01 o
  -9   7   5      117.09      137.17      4.33 o
  -8   7   5      334.61      303.05     14.98 o
  -7   7   5       15.02       15.12      3.59 o
  -6   7   5      102.87       93.61      7.62 o
  -5   7   5      264.01      261.20      9.90 o
  -4   7   5       56.40       64.33      3.97 o
  -3   7   5       59.04       66.44      4.62 o
  -2   7   5      145.76      137.17      8.17 o
  -1   7   5      229.38      265.78      7.18 o
   0   7   5       62.78       76.10      4.50 o
   1   7   5       88.09      107.81      6.65 o
   2   7   5      221.24      219.04     10.09 o
   3   7   5      265.33      266.28     14.30 o
   4   7   5      132.01      123.07      5.60 o
   5   7   5       34.93       32.46      2.42 o
   6   7   5       10.90        8.95      1.63 o
   7   7   5       27.71       33.18      1.97 o
 -12   8   5        0.95       -0.44      0.68 o
 -11   8   5        0.11        0.26      0.90 o
 -10   8   5       66.98       54.97      3.14 o
  -9   8   5        6.62        5.77      1.00 o
  -8   8   5      107.55       90.98      4.23 o
  -7   8   5      139.02      138.78      9.81 o
  -6   8   5        0.38        0.43      1.20 o
  -5   8   5       24.13       36.40      2.97 o
  -4   8   5       21.81       21.30      2.45 o
  -3   8   5       27.35       27.30      3.08 o
  -2   8   5      199.71      204.11      7.23 o
  -1   8   5      793.13      864.57     15.39 o
   0   8   5       24.23       26.25      2.76 o
   1   8   5      273.67      276.56     10.88 o
   2   8   5      247.03      220.55     12.88 o
   3   8   5        0.96       -0.12      1.44 o
   4   8   5       48.80       42.30      2.86 o
   5   8   5       76.00       66.84      3.45 o
   6   8   5        0.42        2.00      0.97 o
   7   8   5       24.98       20.06      1.49 o
 -12   9   5        9.03        1.40      0.84 o
 -11   9   5        0.23       -0.75      1.02 o
 -10   9   5        3.60        3.68      1.11 o
  -9   9   5       24.40       35.88      2.55 o
  -8   9   5      107.95      106.95      3.72 o
  -7   9   5      446.41      428.75     14.94 o
  -6   9   5       58.00       46.87      3.97 o
  -5   9   5      518.02      510.43     12.23 o
  -4   9   5        0.05        2.06      1.04 o
  -3   9   5      361.88      441.54     11.10 o
  -2   9   5        0.17        5.07      1.90 o
  -1   9   5     1037.58     1064.51     70.59 o
   0   9   5      146.52      176.52     13.21 o
   1   9   5       33.32       29.78      3.75 o
   2   9   5       18.14       16.23      2.95 o
   3   9   5       17.47       12.49      1.62 o
   4   9   5        9.66        6.96      1.45 o
   5   9   5      214.89      212.93      6.08 o
   6   9   5        0.35        1.19      0.90 o
   7   9   5        0.78        0.50      0.89 o
 -11  10   5        0.00        0.32      0.88 o
 -10  10   5       14.57       15.60      1.55 o
  -9  10   5       20.82       16.17      1.93 o
  -8  10   5        0.69        0.47      1.00 o
  -7  10   5       38.27       41.15      4.44 o
  -6  10   5       93.46       88.39      5.55 o
  -5  10   5      212.22      205.79      6.59 o
  -4  10   5        2.75        5.04      1.29 o
  -3  10   5        5.05        8.97      1.93 o
  -2  10   5        1.04        4.60      2.40 o
  -1  10   5      409.81      386.35     15.89 o
   0  10   5      241.75      253.79     10.80 o
   1  10   5       64.62       68.26      7.00 o
   2  10   5      207.77      194.71     12.20 o
   3  10   5        0.25        2.77      1.20 o
   4  10   5       57.64       54.47      3.25 o
   5  10   5        2.82        2.35      0.98 o
   6  10   5       21.74       24.32      2.26 o
   7  10   5        0.54        0.07      0.69 o
 -11  11   5       10.47       13.24      1.39 o
 -10  11   5        1.77        1.78      0.84 o
  -9  11   5        0.05        0.26      0.98 o
  -8  11   5        8.80        7.06      1.17 o
  -7  11   5       35.59       30.09      1.75 o
  -6  11   5        1.39        2.42      1.25 o
  -5  11   5       78.50       78.52      4.19 o
  -4  11   5       12.52       13.46      2.01 o
  -3  11   5        0.39        1.66      1.31 o
  -2  11   5       26.32       32.14      4.19 o
  -1  11   5      124.63      111.49      6.97 o
   0  11   5      233.92      200.15      9.37 o
   1  11   5       24.74       19.87      3.97 o
   2  11   5       11.39        8.38      1.36 o
   3  11   5       42.19       30.59      2.55 o
   4  11   5       17.08       17.67      2.05 o
   5  11   5       25.66       24.58      2.21 o
   6  11   5       96.36      102.71      3.87 o
 -11  12   5       18.42       13.69      1.65 o
 -10  12   5       18.00       14.37      1.59 o
  -9  12   5       46.11       64.45      2.82 o
  -8  12   5        3.82        2.17      0.93 o
  -7  12   5        7.23        2.69      0.90 o
  -6  12   5       14.03       10.65      1.19 o
  -5  12   5        0.03       -0.18      1.18 o
  -4  12   5      245.85      222.26     11.95 o
  -3  12   5       10.97        7.58      2.15 o
  -2  12   5       84.34       91.75      8.52 o
  -1  12   5      145.64      144.08      8.04 o
   0  12   5      258.50      239.94     11.12 o
   1  12   5      145.52      108.29      8.80 o
   2  12   5        0.19        1.02      0.91 o
   3  12   5        1.27        1.96      1.04 o
   4  12   5        1.59        0.32      1.02 o
   5  12   5       15.07       10.42      1.40 o
   6  12   5        2.04        1.96      0.83 o
 -11  13   5        0.02       -0.76      0.88 o
 -10  13   5        3.01        3.17      1.07 o
  -9  13   5        5.25        2.17      0.82 o
  -8  13   5       21.82       18.01      1.79 o
  -7  13   5        2.34        2.67      0.85 o
  -6  13   5       16.77       15.83      1.33 o
  -5  13   5       78.20       78.83      5.42 o
  -4  13   5        1.65        0.68      1.61 o
  -3  13   5      136.48      148.85      8.51 o
  -2  13   5       10.02        8.03      2.37 o
  -1  13   5       54.54       54.73      6.26 o
   0  13   5      147.96      142.01      8.15 o
   1  13   5      166.77      149.33      5.03 o
   2  13   5       94.05       87.33      3.97 o
   3  13   5      253.45      236.68      6.66 o
   4  13   5        1.82        1.33      0.98 o
   5  13   5        0.75        0.96      0.75 o
   6  13   5        0.95        0.45      0.88 o
 -10  14   5        6.53        3.55      1.28 o
  -9  14   5        0.03        0.06      0.80 o
  -8  14   5        3.97        1.67      0.98 o
  -7  14   5        2.27        1.13      0.92 o
  -6  14   5       12.84       11.37      1.20 o
  -5  14   5        0.03        0.75      0.69 o
  -4  14   5        0.89        0.65      0.66 o
  -3  14   5        0.38        1.65      1.46 o
  -2  14   5       73.80       74.32      6.08 o
  -1  14   5        7.11        5.44      1.22 o
   0  14   5       30.94       29.52      2.17 o
   1  14   5        0.62        0.48      1.05 o
   2  14   5       64.66       59.54      3.49 o
   3  14   5        4.37        4.17      1.05 o
   4  14   5        4.00        5.28      1.12 o
   5  14   5        3.46        2.21      0.88 o
 -10  15   5        0.51       -0.28      0.72 o
  -9  15   5        0.02       -0.39      0.86 o
  -8  15   5        1.27        0.90      0.87 o
  -7  15   5        0.71        2.37      0.94 o
  -6  15   5       48.17       51.33      2.50 o
  -5  15   5       14.36       14.77      1.36 o
  -4  15   5       55.97       49.08      2.38 o
  -3  15   5       27.95       21.00      1.54 o
  -2  15   5       83.77       84.25      2.77 o
  -1  15   5      317.91      291.71      5.83 o
   0  15   5       68.57       55.36      3.12 o
   1  15   5        4.86        4.42      1.09 o
   2  15   5       27.20       29.82      2.45 o
   3  15   5       47.43       49.66      2.95 o
   4  15   5      162.06      169.21      4.60 o
   5  15   5        2.86        2.16      0.74 o
  -9  16   5        0.01        1.48      1.09 o
  -8  16   5        0.15        0.40      0.85 o
  -7  16   5       18.06       27.40      2.19 o
  -6  16   5        1.38        2.05      1.60 o
  -5  16   5        8.86        3.65      1.07 o
  -4  16   5      137.26      150.85      4.48 o
  -3  16   5       57.68       58.38      2.49 o
  -2  16   5       73.58       67.84      2.65 o
  -1  16   5        3.63        1.87      0.90 o
   0  16   5        0.46        1.90      0.90 o
   1  16   5       12.25        8.06      1.31 o
   2  16   5       20.74       18.51      1.84 o
   3  16   5       22.15       26.69      2.09 o
   4  16   5        2.54        2.82      0.82 o
   5  16   5        1.52        2.84      1.36 o
  -9  17   5        5.77        2.48      1.04 o
  -8  17   5        3.62        3.84      1.03 o
  -7  17   5       25.35       40.93      9.69 o
  -6  17   5        2.40        1.99      0.88 o
  -5  17   5       30.57       37.41      2.20 o
  -4  17   5       55.27       40.27      2.75 o
  -3  17   5       19.00       22.39      1.85 o
  -2  17   5       23.64       21.47      1.84 o
  -1  17   5       44.67       43.75      3.09 o
   0  17   5       28.17       30.61      2.70 o
   1  17   5        3.03        1.92      0.92 o
   2  17   5       20.85       20.67      1.68 o
   3  17   5       19.84       20.61      1.87 o
   4  17   5       50.81       49.93      2.44 o
  -8  18   5        0.75        1.64      0.72 o
  -7  18   5        5.96        5.09      1.12 o
  -6  18   5       51.70       46.83      2.42 o
  -5  18   5        6.25        3.61      1.09 o
  -4  18   5       73.29       99.51      4.47 o
  -3  18   5        0.08        1.21      1.07 o
  -2  18   5        4.63        6.19      1.36 o
  -1  18   5       59.91       54.14      3.51 o
   0  18   5        7.31        9.67      1.46 o
   1  18   5        0.67        0.57      0.88 o
   2  18   5        4.11        3.69      0.87 o
   3  18   5        3.95        4.32      0.96 o
   4  18   5        2.52        1.06      2.04 o
  -8  19   5        8.15       24.17     14.01 o
  -7  19   5        0.08        1.10      0.95 o
  -6  19   5        7.39       20.87      8.43 o
  -5  19   5       18.15       14.65      1.59 o
  -4  19   5        4.22        4.83      1.18 o
  -3  19   5        6.08        3.93      0.98 o
  -2  19   5       56.24       63.45      3.66 o
  -1  19   5        4.94        4.66      1.33 o
   0  19   5       41.80       47.28      3.89 o
   1  19   5       16.40       14.20      1.44 o
   2  19   5        0.31        1.94      0.96 o
   3  19   5       40.69       47.78      2.80 o
  -7  20   5        2.58        3.40      1.79 o
  -6  20   5        2.31        1.62      0.90 o
  -5  20   5        1.63        3.52      1.12 o
  -4  20   5        1.24        3.08      0.88 o
  -3  20   5       58.82       58.28      3.03 o
  -2  20   5        0.09        0.00      0.82 o
  -1  20   5       14.39       22.47      1.89 o
   0  20   5       29.20       30.78      2.21 o
   1  20   5        0.18        2.83      0.84 o
   2  20   5        0.37        0.78      0.92 o
  -6  21   5        9.92       11.92      2.80 o
  -5  21   5        0.05        2.48      1.05 o
  -4  21   5       15.89       18.79      1.84 o
  -3  21   5        4.47       10.15      1.24 o
  -2  21   5       25.44       33.36      1.96 o
  -1  21   5        0.40        1.16      0.78 o
   0  21   5        0.05        0.15      0.96 o
   1  21   5        3.30        4.88      1.19 o
  -4  22   5        0.60        0.41      0.72 o
  -3  22   5        1.47        3.32      1.18 o
  -2  22   5       15.35       18.44      1.41 o
  -1  22   5        1.88        0.93      0.85 o
 -13   0   6       27.02       20.59      2.11 o
 -12   0   6       24.46       23.05      2.95 o
 -11   0   6       17.22       20.64      3.08 o
 -10   0   6      125.46      125.58      7.39 o
  -9   0   6       81.85       78.75      4.51 o
  -8   0   6       70.90       90.08      7.26 o
  -7   0   6       15.80       23.92      3.02 o
  -6   0   6       52.63       45.63      3.86 o
  -5   0   6       73.52       70.19      5.96 o
  -4   0   6        2.34       12.75      2.72 o
  -3   0   6      251.91      160.48     12.01 o
  -2   0   6      531.19      574.13     23.50 o
  -1   0   6       64.48       89.13      9.78 o
   0   0   6      562.69      650.54     28.79 o
   1   0   6       70.71       62.19      9.86 o
   2   0   6      402.80      430.39     17.10 o
   3   0   6      404.58      412.22     17.62 o
   4   0   6      384.54      360.24     10.55 o
   5   0   6      181.50      169.44      8.93 o
   6   0   6      236.50      238.52     22.75 o
   7   0   6       97.18       85.57      4.27 o
 -13   1   6        0.30        0.54      0.73 o
 -12   1   6        3.17        4.23      1.12 o
 -11   1   6       20.81       22.26      2.53 o
 -10   1   6        7.89        8.61      1.24 o
  -9   1   6       10.93       14.11      1.40 o
  -8   1   6       35.79       39.72      3.51 o
  -7   1   6        9.57        6.22      1.31 o
  -6   1   6       58.89       64.61      3.24 o
  -5   1   6      209.50      212.21      7.22 o
  -4   1   6        0.09        2.07      1.08 o
  -3   1   6      654.31      649.33     17.20 o
  -2   1   6      471.41      453.41     14.69 o
  -1   1   6        3.99        6.69      2.15 o
   0   1   6       84.67       91.72      7.66 o
   1   1   6       21.96       30.07      3.65 o
   2   1   6       49.97       40.41      5.53 o
   3   1   6      280.04      263.68     12.00 o
   4   1   6       10.77        5.67      1.10 o
   5   1   6       21.69       13.93      2.31 o
   6   1   6       89.12       91.67      4.17 o
   7   1   6       33.22       38.39      1.95 o
 -13   2   6        1.49        0.87      0.72 o
 -12   2   6       28.08       32.18      2.35 o
 -11   2   6       26.09       29.36      2.53 o
 -10   2   6       91.03      100.05      4.15 o
  -9   2   6      135.89      140.19      4.04 o
  -8   2   6        8.12        4.83      1.30 o
  -7   2   6        4.58        5.96      1.45 o
  -6   2   6      131.84      151.28      5.42 o
  -5   2   6       91.66      103.52      5.03 o
  -4   2   6       38.01       46.06      3.32 o
  -3   2   6        0.03        1.88      1.37 o
  -2   2   6       89.23      152.67      8.59 o
  -1   2   6       20.30       19.61      3.43 o
   0   2   6      403.02      391.86     21.86 o
   1   2   6      179.32      163.57     10.05 o
   2   2   6      279.47      266.27     14.30 o
   3   2   6       25.15       33.74      4.43 o
   4   2   6       10.88        9.45      1.35 o
   5   2   6        6.14        5.24      1.47 o
   6   2   6        7.78        8.21      1.50 o
   7   2   6        0.56        0.42      0.80 o
 -13   3   6        0.21        0.30      0.77 o
 -12   3   6        0.25        0.95      0.90 o
 -11   3   6        6.26        4.80      1.30 o
 -10   3   6        5.72        5.18      1.35 o
  -9   3   6        3.48        3.64      0.90 o
  -8   3   6      700.75      659.10     25.94 o
  -7   3   6       11.42       11.12      2.38 o
  -6   3   6       12.14        9.27      2.78 o
  -5   3   6       35.71       38.08      3.53 o
  -4   3   6       23.16       41.53      3.14 o
  -3   3   6      325.48      383.67     13.23 o
  -2   3   6       58.24       61.62      5.53 o
  -1   3   6       72.42       69.41      6.10 o
   0   3   6       15.87        8.19      2.01 o
   1   3   6      796.34      815.30     31.56 o
   2   3   6       78.31       85.09      6.60 o
   3   3   6        3.61        3.35      1.58 o
   4   3   6        4.40        4.17      1.05 o
   5   3   6       89.64       80.73      5.03 o
   6   3   6       15.10       20.49      2.61 o
   7   3   6        7.91        6.83      1.12 o
 -12   4   6        3.42        3.63      1.06 o
 -11   4   6        5.85        6.68      1.31 o
 -10   4   6       16.79       18.51      2.14 o
  -9   4   6      133.68      138.48      5.19 o
  -8   4   6      419.98      433.41     16.74 o
  -7   4   6       72.75       74.04      7.20 o
  -6   4   6       52.39       50.84      5.64 o
  -5   4   6       14.45       10.58      2.71 o
  -4   4   6      112.65      109.16      8.77 o
  -3   4   6       11.68       11.41      2.12 o
  -2   4   6     1082.82     1082.67     39.24 o
  -1   4   6       51.23       56.69      6.42 o
   0   4   6        3.65        3.76      1.53 o
   1   4   6       54.30       56.80      6.20 o
   2   4   6       24.47       45.33      5.74 o
   3   4   6       28.58       28.69      2.42 o
   4   4   6       94.74       95.20      7.41 o
   5   4   6        1.05        0.78      1.16 o
   6   4   6       20.33       19.07      2.51 o
   7   4   6        3.55        2.36      0.89 o
 -12   5   6        0.78        0.37      0.98 o
 -11   5   6        1.99        3.63      1.23 o
 -10   5   6        4.45        3.19      1.08 o
  -9   5   6       29.62       22.68      2.02 o
  -8   5   6      603.67      565.64     75.70 o
  -7   5   6        1.61        1.04      1.99 o
  -6   5   6       55.95       43.39      5.30 o
  -5   5   6      110.54      129.51      6.88 o
  -4   5   6      182.40      189.05     14.12 o
  -3   5   6       13.11        3.39      2.23 o
  -2   5   6       21.74       31.20      4.00 o
  -1   5   6      309.24      354.60     13.58 o
   0   5   6        4.09        5.37      1.90 o
   1   5   6        1.12       -0.44      1.27 o
   2   5   6      175.87      131.27      9.87 o
   3   5   6       18.61       16.44      3.00 o
   4   5   6       10.08        6.77      2.32 o
   5   5   6        0.71        0.87      1.09 o
   6   5   6        3.43        3.89      1.40 o
   7   5   6       11.11       12.84      2.70 o
 -12   6   6        0.15        0.23      0.75 o
 -11   6   6       17.63       22.23      2.09 o
 -10   6   6        0.62        1.46      1.03 o
  -9   6   6       98.26       98.53      4.11 o
  -8   6   6       22.73       30.49      5.05 o
  -7   6   6      102.34       84.20     13.71 o
  -6   6   6        4.19        2.08      2.91 o
  -5   6   6       70.95       62.63      4.95 o
  -4   6   6      110.24       80.65      5.47 o
  -3   6   6       53.02       61.17      4.69 o
  -2   6   6        7.26        8.64      2.32 o
  -1   6   6      111.15      110.21      5.56 o
   0   6   6        3.21        1.58      1.06 o
   1   6   6       12.69       15.09      2.75 o
   2   6   6       50.95       46.04      4.82 o
   3   6   6       11.21        7.08      1.39 o
   4   6   6      135.78      114.75      5.83 o
   5   6   6        2.90        2.06      0.83 o
   6   6   6        7.14        4.72      1.21 o
 -12   7   6        6.38        6.15      1.00 o
 -11   7   6       39.77       43.77      2.83 o
 -10   7   6      101.85       88.83      4.02 o
  -9   7   6       32.39       38.29      2.52 o
  -8   7   6      156.69      155.55      5.45 o
  -7   7   6     1384.59     1256.48     70.44 o
  -6   7   6        7.29        5.34      1.72 o
  -5   7   6        3.86        4.24      1.51 o
  -4   7   6       26.22       19.16      2.89 o
  -3   7   6      156.54      162.86      7.76 o
  -2   7   6        0.02        0.32      1.15 o
  -1   7   6       95.80       81.36      6.71 o
   0   7   6       64.91       69.96      4.71 o
   1   7   6      175.51      178.23      9.11 o
   2   7   6        7.57        7.92      2.09 o
   3   7   6       58.84       49.37      3.55 o
   4   7   6        2.05        1.74      1.19 o
   5   7   6        9.56        4.91      1.08 o
   6   7   6       40.32       51.34      3.63 o
 -12   8   6        0.11        1.46      0.69 o
 -11   8   6       28.89       31.21      2.16 o
 -10   8   6       22.21       16.64      2.01 o
  -9   8   6      118.98      120.15      4.52 o
  -8   8   6      139.48      151.55      4.57 o
  -7   8   6      190.69      187.94     14.46 o
  -6   8   6      605.63      627.77     31.00 o
  -5   8   6      742.64      724.16     22.11 o
  -4   8   6       33.81       23.81      4.00 o
  -3   8   6        6.80       10.08      2.28 o
  -2   8   6       91.40      104.48      7.41 o
  -1   8   6        6.82        7.37      2.15 o
   0   8   6        4.22        5.47      1.62 o
   1   8   6       11.73        9.75      2.39 o
   2   8   6       35.24       35.42      2.49 o
   3   8   6        0.20        3.72      1.09 o
   4   8   6        7.85        4.88      1.67 o
   5   8   6       13.56       15.64      1.63 o
   6   8   6        0.10        0.64      0.75 o
 -12   9   6        4.35        1.95      0.85 o
 -11   9   6        0.68        1.15      0.79 o
 -10   9   6       17.36        9.50      1.43 o
  -9   9   6       16.73       21.04      2.17 o
  -8   9   6       61.32       63.63      3.04 o
  -7   9   6       16.60       21.66      3.34 o
  -6   9   6      178.66      173.48      9.02 o
  -5   9   6      243.59      242.08      9.92 o
  -4   9   6       70.68       71.98      4.85 o
  -3   9   6        2.59        4.12      1.44 o
  -2   9   6       66.75       69.83      7.26 o
  -1   9   6       58.52       46.49      5.71 o
   0   9   6       30.73       29.38      4.07 o
   1   9   6       29.72       27.34      4.67 o
   2   9   6       36.30       33.97      3.05 o
   3   9   6      372.45      362.30     11.86 o
   4   9   6        8.97        8.25      1.23 o
   5   9   6       13.70       14.16      1.55 o
   6   9   6        2.29        1.24      0.80 o
 -11  10   6        1.54        2.06      0.91 o
 -10  10   6        0.74       -0.22      0.91 o
  -9  10   6       14.18       14.57      1.61 o
  -8  10   6        0.02       -0.11      0.91 o
  -7  10   6        0.00       -0.71      0.76 o
  -6  10   6      612.62      562.31     29.17 o
  -5  10   6      215.72      223.10     12.29 o
  -4  10   6      302.47      292.75     17.37 o
  -3  10   6      268.83      327.78     14.65 o
  -2  10   6       59.99       61.46      6.79 o
  -1  10   6       40.35       41.40      5.63 o
   0  10   6        4.05        5.30      2.26 o
   1  10   6       47.91       39.20      2.63 o
   2  10   6        7.54        6.91      1.63 o
   3  10   6        8.80        4.35      1.41 o
   4  10   6        3.72        5.01      1.08 o
   5  10   6        0.35        0.77      0.83 o
   6  10   6        6.10        8.03      1.26 o
 -11  11   6       11.41        6.40      1.78 o
 -10  11   6        4.35        2.00      0.88 o
  -9  11   6        9.79        9.69      1.40 o
  -8  11   6       96.75       92.86      3.84 o
  -7  11   6       54.51       52.98      2.48 o
  -6  11   6      136.44      127.03      3.58 o
  -5  11   6      149.62      141.95      9.15 o
  -4  11   6      187.40      170.05      9.14 o
  -3  11   6      746.96      722.13     23.79 o
  -2  11   6       97.04      104.23     22.85 o
  -1  11   6        2.78        3.66      2.09 o
   0  11   6        0.57        2.23      1.91 o
   1  11   6      185.23      193.40      6.75 o
   2  11   6       29.76       29.27      2.52 o
   3  11   6       51.76       42.05      3.06 o
   4  11   6       11.96       12.95      1.55 o
   5  11   6        3.20        2.46      0.92 o
 -11  12   6        2.46        4.59      1.34 o
 -10  12   6        3.09        2.28      0.77 o
  -9  12   6       14.35       11.43      1.44 o
  -8  12   6       21.49       19.40      1.62 o
  -7  12   6        5.30        7.09      1.02 o
  -6  12   6       10.47       14.36      1.21 o
  -5  12   6        3.50        2.32      1.46 o
  -4  12   6       66.90       63.21      7.23 o
  -3  12   6        1.60        5.49      2.70 o
  -2  12   6      130.36      122.23      9.78 o
  -1  12   6       92.40       70.81     14.04 o
   0  12   6       14.67       13.81      1.54 o
   1  12   6      191.54      168.78      5.93 o
   2  12   6        5.19        4.21      1.35 o
   3  12   6        0.13       -0.23      0.90 o
   4  12   6       45.41       44.86      2.74 o
   5  12   6        5.57        5.98      1.10 o
 -11  13   6       10.95       15.20      2.19 o
 -10  13   6        0.77        0.47      0.78 o
  -9  13   6        4.47        2.74      0.92 o
  -8  13   6        5.30        5.89      0.97 o
  -7  13   6        0.02        0.20      0.88 o
  -6  13   6        3.43        2.08      0.77 o
  -5  13   6        9.51        7.58      1.06 o
  -4  13   6       59.80       49.78      2.18 o
  -3  13   6      330.26      337.18      6.21 o
  -2  13   6       30.01       31.07      1.88 o
  -1  13   6      330.17      314.33      7.04 o
   0  13   6       69.21       64.73      3.21 o
   1  13   6       80.37       70.24      4.14 o
   2  13   6        0.36        1.21      1.07 o
   3  13   6        7.58        7.40      1.37 o
   4  13   6        0.02        0.14      0.83 o
   5  13   6      113.06      126.21      3.59 o
 -10  14   6       16.93       13.09      1.40 o
  -9  14   6        6.78        4.23      0.95 o
  -8  14   6       14.14       10.91      1.19 o
  -7  14   6        0.39        1.72      0.86 o
  -6  14   6        5.12        2.77      0.85 o
  -5  14   6        1.11        1.72      0.80 o
  -4  14   6        5.01        2.12      0.72 o
  -3  14   6       12.61       10.35      1.24 o
  -2  14   6      421.33      415.34      7.92 o
  -1  14   6      303.44      298.15      6.84 o
   0  14   6       33.59       27.09      1.92 o
   1  14   6       74.61       72.62      3.55 o
   2  14   6       23.58       26.35      2.07 o
   3  14   6       46.30       45.33      2.43 o
   4  14   6        0.15        0.43      0.71 o
 -10  15   6        0.00       -0.26      1.13 o
  -9  15   6        0.05        1.48      0.85 o
  -8  15   6        0.28        1.07      0.93 o
  -7  15   6       27.62       29.61      2.47 o
  -6  15   6        2.94        2.71      0.91 o
  -5  15   6        0.56       -0.13      0.85 o
  -4  15   6       11.36        8.76      1.12 o
  -3  15   6      103.10      104.77      3.39 o
  -2  15   6       24.46       19.82      1.67 o
  -1  15   6       35.55       34.95      2.54 o
   0  15   6        1.52        2.43      1.00 o
   1  15   6        6.76        6.22      1.21 o
   2  15   6        3.61        2.93      1.19 o
   3  15   6       69.89       67.78      2.91 o
   4  15   6        0.93        1.09      0.60 o
  -9  16   6        2.05        0.61      0.77 o
  -8  16   6       10.58       14.21      1.54 o
  -7  16   6        0.55       -0.23      0.81 o
  -6  16   6       18.32       16.57      1.65 o
  -5  16   6        0.01       -0.06      0.96 o
  -4  16   6       45.97       43.97      2.55 o
  -3  16   6       20.05       15.40      1.44 o
  -2  16   6      111.58      113.19      4.34 o
  -1  16   6      103.65       97.44      4.03 o
   0  16   6        7.77        7.83      1.28 o
   1  16   6       51.35       43.42      2.56 o
   2  16   6       77.26       89.43      3.59 o
   3  16   6       34.98       43.10      2.31 o
   4  16   6        6.95        5.98      2.19 o
  -9  17   6        1.61       13.25     10.61 o
  -8  17   6       10.37        8.55      1.54 o
  -7  17   6        4.39        4.45      1.05 o
  -6  17   6        0.16        1.34      0.89 o
  -5  17   6       37.33       33.10      2.35 o
  -4  17   6        3.95        5.20      1.04 o
  -3  17   6       49.24       41.56      2.58 o
  -2  17   6       29.64       39.08      2.69 o
  -1  17   6        5.65        8.38      1.21 o
   0  17   6        0.69        0.10      0.90 o
   1  17   6       23.58       25.06      1.97 o
   2  17   6       36.63       31.15      2.09 o
   3  17   6        0.17        0.77      0.89 o
  -8  18   6        4.65        1.67      1.24 o
  -7  18   6        1.95        0.16      0.89 o
  -6  18   6        1.01        0.64      0.89 o
  -5  18   6       18.96       18.28      1.75 o
  -4  18   6       16.57       22.85      2.29 o
  -3  18   6        4.62        5.41      1.19 o
  -2  18   6       13.52       14.88      1.97 o
  -1  18   6       32.68       34.60      2.19 o
   0  18   6       66.37       77.25      3.31 o
   1  18   6        2.09        1.46      0.73 o
   2  18   6       29.74       31.67      2.05 o
  -7  19   6        0.82        0.24      0.83 o
  -6  19   6        0.86        2.72      0.93 o
  -5  19   6       33.38       34.46      2.44 o
  -4  19   6       14.64       17.71      2.12 o
  -3  19   6       20.76       27.91      2.62 o
  -2  19   6       33.16       29.34      2.85 o
  -1  19   6       12.63       12.97      1.68 o
   0  19   6        0.38       -0.18      0.77 o
   1  19   6       11.32       10.76      1.06 o
   2  19   6        0.59        0.30      1.54 o
  -6  20   6        3.65        4.06      1.32 o
  -5  20   6        0.24        0.15      0.75 o
  -4  20   6       51.38       49.65      3.02 o
  -3  20   6       27.57       30.07      2.47 o
  -2  20   6        4.19        7.48      1.08 o
  -1  20   6        3.87        1.22      0.70 o
   0  20   6       25.27       28.46      1.99 o
   1  20   6        2.05        1.60      1.49 o
  -5  21   6        3.23        1.09      0.77 o
  -4  21   6        1.05        0.40      0.85 o
  -3  21   6       63.44       77.35      3.03 o
  -2  21   6        4.74        6.79      0.91 o
  -1  21   6        0.05        0.09      0.71 o
 -13   1   7        6.02        4.32      0.95 o
 -12   1   7        5.94        3.51      0.94 o
 -11   1   7       80.61       93.36      4.32 o
 -10   1   7        6.63        5.31      1.47 o
  -9   1   7        6.10        4.35      1.52 o
  -8   1   7       13.15       12.46      3.20 o
  -7   1   7        2.25        1.56      1.28 o
  -6   1   7       47.97       36.55      3.35 o
  -5   1   7       15.54       18.42      2.40 o
  -4   1   7       57.05       77.64      4.85 o
  -3   1   7       65.39       91.60      7.12 o
  -2   1   7       17.26       21.75      3.71 o
  -1   1   7      342.72      352.07     15.57 o
   0   1   7      136.59      148.51     10.73 o
   1   1   7      252.40      271.09     18.09 o
   2   1   7       70.02       77.83      3.06 o
   3   1   7       61.96       62.48      3.42 o
   4   1   7      122.53      123.65      4.49 o
   5   1   7        0.13        0.04      1.11 o
   6   1   7       58.63       62.51      3.07 o
 -13   2   7        7.59       10.17      1.34 o
 -12   2   7       19.57       23.16      1.79 o
 -11   2   7        6.66        5.25      1.30 o
 -10   2   7      118.28      109.99      5.38 o
  -9   2   7      138.78      119.14      4.43 o
  -8   2   7       95.00       85.26      7.77 o
  -7   2   7       12.94        9.65      2.91 o
  -6   2   7       24.83       20.41      3.02 o
  -5   2   7        5.47        8.46      1.78 o
  -4   2   7      387.23      414.29     12.98 o
  -3   2   7       11.80        5.41      2.09 o
  -2   2   7        0.94        1.17      1.45 o
  -1   2   7      475.10      439.43     35.36 o
   0   2   7      680.64      709.61     60.01 o
   1   2   7       98.72      112.85     15.92 o
   2   2   7      119.75      132.53      3.96 o
   3   2   7      151.04      137.82      5.02 o
   4   2   7        0.56        0.82      0.91 o
   5   2   7        8.62        4.64      1.86 o
   6   2   7        0.31        0.20      0.74 o
 -12   3   7       13.48       13.43      1.41 o
 -11   3   7       27.49       29.68      2.44 o
 -10   3   7       59.86       66.49      4.17 o
  -9   3   7       46.76       41.29      2.85 o
  -8   3   7        2.60        3.18      2.86 o
  -7   3   7        1.72        1.68      1.90 o
  -6   3   7        2.41        1.99      1.83 o
  -5   3   7       19.09       16.59      2.67 o
  -4   3   7       94.71      106.17      5.54 o
  -3   3   7        9.13        9.42      2.70 o
  -2   3   7       79.28       75.46      6.81 o
  -1   3   7       97.62       78.11      7.44 o
   0   3   7      111.03      111.20     11.82 o
   1   3   7       10.45       21.15      5.06 o
   2   3   7       77.82       71.50      3.23 o
   3   3   7       20.00       19.76      2.05 o
   4   3   7        2.03        2.96      1.13 o
   5   3   7       13.52       15.88      2.26 o
   6   3   7        0.81        2.04      0.98 o
 -12   4   7        1.28        2.59      0.86 o
 -11   4   7        0.12        0.72      1.02 o
 -10   4   7      215.28      210.60      8.18 o
  -9   4   7       85.23       88.43      5.56 o
  -8   4   7      177.83      140.04     15.83 o
  -7   4   7        2.16        0.64      1.96 o
  -6   4   7        6.48        6.84      2.37 o
  -5   4   7      112.08      103.02      8.49 o
  -4   4   7        3.34        2.87      1.66 o
  -3   4   7        0.13        1.59      1.54 o
  -2   4   7       21.61       19.59      3.70 o
  -1   4   7      120.80      128.25     12.55 o
   0   4   7      273.26      278.99     14.86 o
   1   4   7       52.72       70.20     10.27 o
   2   4   7      195.47      183.20      5.80 o
   3   4   7      176.81      153.06      5.96 o
   4   4   7        2.59        6.68      1.50 o
   5   4   7        0.19        1.32      1.10 o
   6   4   7        3.65        7.96      1.58 o
 -12   5   7        5.28        5.12      1.21 o
 -11   5   7       12.45       12.55      2.57 o
 -10   5   7       19.58       20.93      3.15 o
  -9   5   7      111.39      137.46      6.14 o
  -8   5   7       63.17       61.34      3.77 o
  -7   5   7       11.08        7.53      2.58 o
  -6   5   7        7.14       13.24      3.32 o
  -5   5   7      138.69      125.02      9.04 o
  -4   5   7      259.42      237.06     14.51 o
  -3   5   7       68.32       79.94      5.69 o
  -2   5   7       45.34       30.14     12.28 o
  -1   5   7      451.35      446.16     42.36 o
   0   5   7      217.98      226.25     17.91 o
   1   5   7      386.21      381.62     16.79 o
   2   5   7      111.47      103.72      5.79 o
   3   5   7        2.10       -0.15      1.08 o
   4   5   7       14.37       14.99      2.03 o
   5   5   7       16.08       18.20      2.25 o
   6   5   7       11.47       13.91      2.25 o
 -12   6   7        6.17        5.02      1.21 o
 -11   6   7        0.38       -0.28      0.95 o
 -10   6   7       10.21       10.44      2.07 o
  -9   6   7       44.81       41.21      3.14 o
  -8   6   7      119.16      118.88      4.51 o
  -7   6   7      156.72      162.25     14.82 o
  -6   6   7       93.23       83.81      7.66 o
  -5   6   7       17.58       12.07      3.26 o
  -4   6   7      191.38      172.20     10.44 o
  -3   6   7      234.74      223.28     13.30 o
  -2   6   7       26.19       28.09      4.29 o
  -1   6   7      235.57      254.13     10.73 o
   0   6   7        6.02        8.99      3.98 o
   1   6   7        0.18        0.35      0.70 o
   2   6   7        0.46        1.40      1.05 o
   3   6   7       14.64        7.24      3.28 o
   4   6   7       11.75        7.49      1.38 o
   5   6   7       21.74       29.62      2.42 o
 -12   7   7        6.99        9.25      1.16 o
 -11   7   7        0.77        0.57      0.98 o
 -10   7   7        0.03        0.66      1.09 o
  -9   7   7       53.43       50.48      3.42 o
  -8   7   7       71.70       82.01      3.82 o
  -7   7   7      124.85       98.99      8.54 o
  -6   7   7       37.37       37.20      5.21 o
  -5   7   7       51.08       44.62      5.56 o
  -4   7   7        6.95        4.54      2.09 o
  -3   7   7      107.96      110.76     22.27 o
  -2   7   7       47.84       43.56      5.46 o
  -1   7   7        3.85        4.68      2.40 o
   0   7   7       38.65       39.72      5.59 o
   1   7   7        0.29        1.94      0.73 o
   2   7   7       20.23       19.32      2.35 o
   3   7   7       74.65       67.78      4.40 o
   4   7   7       17.84       23.44      1.80 o
   5   7   7       15.08       17.81      1.67 o
 -12   8   7        1.97        1.69      0.65 o
 -11   8   7        0.97        0.33      0.85 o
 -10   8   7        1.36        0.78      0.93 o
  -9   8   7       16.93       19.71      1.94 o
  -8   8   7      383.59      381.55      7.62 o
  -7   8   7      489.23      498.46      7.84 o
  -6   8   7        1.58        1.00      1.48 o
  -5   8   7       84.85       76.48      5.98 o
  -4   8   7      637.94      593.95     16.30 o
  -3   8   7       96.51       83.81      5.83 o
  -2   8   7       87.60       90.23      7.97 o
  -1   8   7       42.83       46.65      5.73 o
   0   8   7       20.03       21.31      3.42 o
   1   8   7      285.80      272.32      6.16 o
   2   8   7       11.69       12.74      3.65 o
   3   8   7       25.86       22.03      2.28 o
   4   8   7       10.37       16.61      1.68 o
   5   8   7       14.71       14.60      1.35 o
 -12   9   7        0.89        0.95      0.98 o
 -11   9   7       13.86       12.70      1.65 o
 -10   9   7        0.56       -0.19      0.76 o
  -9   9   7       46.60       41.54      2.83 o
  -8   9   7      216.75      201.11      6.35 o
  -7   9   7       46.76       52.44      2.71 o
  -6   9   7      668.19      583.24     16.83 o
  -5   9   7      414.15      404.11     12.12 o
  -4   9   7       45.51       41.24      3.90 o
  -3   9   7      834.86      771.84     23.28 o
  -2   9   7       15.81       14.80      2.74 o
  -1   9   7       17.10       13.49      3.33 o
   0   9   7       51.41       50.32      2.69 o
   1   9   7        0.73        1.70      1.08 o
   2   9   7        2.55        0.96      1.37 o
   3   9   7      181.45      188.65      5.89 o
   4   9   7       18.36       15.31      1.54 o
   5   9   7       17.80       20.37      1.68 o
 -11  10   7        0.00        0.66      0.68 o
 -10  10   7        1.95        2.07      1.01 o
  -9  10   7        8.88        9.05      1.33 o
  -8  10   7        0.04        0.43      0.90 o
  -7  10   7        4.18        3.27      0.91 o
  -6  10   7       13.17       10.32      1.12 o
  -5  10   7      132.67      122.10     13.40 o
  -4  10   7      439.40      385.55     18.33 o
  -3  10   7      855.19      852.54     20.63 o
  -2  10   7       10.47        7.86      6.48 o
  -1  10   7        1.09        0.90      0.79 o
   0  10   7       76.01       73.26      3.41 o
   1  10   7        1.65        0.80      1.05 o
   2  10   7        1.64        3.27      1.38 o
   3  10   7       29.73       20.67      1.91 o
   4  10   7        0.11        0.21      0.80 o
   5  10   7       38.58       46.01      4.21 o
 -11  11   7       12.84       15.56      1.55 o
 -10  11   7        0.81        1.42      0.95 o
  -9  11   7        0.26       -0.68      0.78 o
  -8  11   7       50.64       48.27      2.59 o
  -7  11   7       62.36       59.26      2.77 o
  -6  11   7       12.67       12.92      1.39 o
  -5  11   7        3.73        3.39      0.84 o
  -4  11   7       51.10       56.18      3.01 o
  -3  11   7       80.24       87.34      3.27 o
  -2  11   7       60.70       56.60      2.80 o
  -1  11   7      155.02      152.41      4.43 o
   0  11   7        1.26        1.52      0.77 o
   1  11   7       72.82       65.88      3.95 o
   2  11   7        0.45        2.22      1.71 o
   3  11   7       33.69       32.10      2.42 o
   4  11   7        3.09        2.44      0.79 o
 -11  12   7        0.02        1.44      0.82 o
 -10  12   7        2.28        3.23      0.99 o
  -9  12   7        0.56       -0.46      0.77 o
  -8  12   7        0.29        0.88      0.88 o
  -7  12   7       62.11       55.77      3.14 o
  -6  12   7       36.12       33.97      2.00 o
  -5  12   7      212.55      206.77      4.85 o
  -4  12   7      173.68      174.89      4.35 o
  -3  12   7        5.83        6.87      0.96 o
  -2  12   7       35.00       40.65      2.29 o
  -1  12   7        3.59        3.34      0.88 o
   0  12   7       20.66       19.46      1.90 o
   1  12   7       48.84       38.54      3.04 o
   2  12   7        0.23        0.46      1.24 o
   3  12   7       16.15       17.84      1.77 o
   4  12   7        8.69        5.86      0.98 o
 -10  13   7        1.56        2.39      0.79 o
  -9  13   7        1.66        1.14      0.85 o
  -8  13   7       21.54       22.39      1.82 o
  -7  13   7        4.79        5.05      1.08 o
  -6  13   7       22.55       26.52      1.83 o
  -5  13   7        0.27        2.57      0.79 o
  -4  13   7       14.88       15.74      1.34 o
  -3  13   7       95.00       99.59      3.45 o
  -2  13   7      210.91      216.60      5.04 o
  -1  13   7        1.02        1.77      1.00 o
   0  13   7       10.22       10.19      1.62 o
   1  13   7       33.00       27.90      2.36 o
   2  13   7        4.54        4.36      1.25 o
   3  13   7        0.31        0.35      0.77 o
   4  13   7        3.46        2.99      0.80 o
 -10  14   7        1.44        1.53      0.76 o
  -9  14   7        0.15        1.12      0.76 o
  -8  14   7       19.13       23.49      1.73 o
  -7  14   7        5.79        8.48      1.23 o
  -6  14   7       29.13       29.01      2.06 o
  -5  14   7      259.33      275.18      6.62 o
  -4  14   7        1.57        1.99      0.88 o
  -3  14   7        2.15        3.55      0.86 o
  -2  14   7        1.39       -0.18      1.02 o
  -1  14   7        0.16        0.82      0.83 o
   0  14   7        0.03       -0.30      1.04 o
   1  14   7       17.09       16.43      1.78 o
   2  14   7        3.37        4.06      0.92 o
   3  14   7       13.90       14.47      1.45 o
  -9  15   7        2.98        2.01      0.72 o
  -8  15   7       28.28       30.36      1.88 o
  -7  15   7       36.65       38.55      2.17 o
  -6  15   7        5.81        4.38      0.93 o
  -5  15   7        2.51        2.57      0.94 o
  -4  15   7      176.04      173.91      4.51 o
  -3  15   7      191.40      194.82      5.04 o
  -2  15   7        0.24        1.79      0.98 o
  -1  15   7       48.60       47.60      2.63 o
   0  15   7        0.82        1.24      0.90 o
   1  15   7       27.68       30.32      2.38 o
   2  15   7        0.66       -0.71      1.00 o
   3  15   7       19.80       21.10      1.95 o
  -9  16   7        7.48        9.52      1.98 o
  -8  16   7        1.16        1.10      0.77 o
  -7  16   7        0.00        0.67      0.84 o
  -6  16   7        5.76        6.68      1.14 o
  -5  16   7       69.57       70.27      3.17 o
  -4  16   7       74.53       73.05      3.00 o
  -3  16   7       58.97       67.72      3.06 o
  -2  16   7       60.96       64.80      3.67 o
  -1  16   7       33.17       33.81      2.05 o
   0  16   7       51.41       49.83      2.45 o
   1  16   7       28.98       29.11      2.23 o
   2  16   7        7.14        9.61      1.40 o
  -8  17   7        2.77        1.42      0.80 o
  -7  17   7       16.72       23.26      1.57 o
  -6  17   7       76.11       89.59      3.02 o
  -5  17   7        5.24        5.78      1.15 o
  -4  17   7       23.70       33.85      2.34 o
  -3  17   7      267.20      262.57      6.34 o
  -2  17   7       16.48       13.91      1.89 o
  -1  17   7        0.01        1.36      0.80 o
   0  17   7       17.71       18.63      1.75 o
   1  17   7        7.59        7.99      1.37 o
   2  17   7        6.04        7.01      1.70 o
  -8  18   7        2.18        3.57      1.29 o
  -7  18   7        4.61        4.92      0.88 o
  -6  18   7        1.30        3.01      0.90 o
  -5  18   7        2.15        0.92      0.88 o
  -4  18   7        6.34        3.55      0.99 o
  -3  18   7        2.64        3.37      0.96 o
  -2  18   7        2.44        1.71      1.01 o
  -1  18   7        7.50       10.65      1.27 o
   0  18   7        0.54       -0.37      0.72 o
   1  18   7        1.76        2.87      1.13 o
  -7  19   7       11.58       19.40      3.38 o
  -6  19   7       11.21        9.38      1.35 o
  -5  19   7        5.13        6.54      1.24 o
  -4  19   7        0.62       -0.01      0.82 o
  -3  19   7       10.07       12.10      1.54 o
  -2  19   7       15.36       16.31      1.49 o
  -1  19   7        3.07        1.94      0.69 o
   0  19   7        2.01        2.84      1.28 o
  -5  20   7       61.69       70.87      3.96 o
  -4  20   7        2.27        1.70      0.68 o
  -3  20   7        6.82        5.71      0.97 o
  -2  20   7       11.50       16.05      1.68 o
 -12   0   8        1.35        0.41      0.93 o
 -11   0   8       58.47       63.97      4.28 o
 -10   0   8       73.72       64.23      4.58 o
  -9   0   8        8.55        7.28      2.16 o
  -8   0   8        0.08        1.25      1.38 o
  -7   0   8       45.98       27.05      4.31 o
  -6   0   8        0.02       -0.59      1.55 o
  -5   0   8       45.57       35.65      5.06 o
  -4   0   8       68.76       57.14     10.06 o
  -3   0   8       93.37      106.44     12.15 o
  -2   0   8      618.76      622.19     30.59 o
  -1   0   8     1362.24     1395.37     48.20 o
   0   0   8      500.60      486.18      9.94 o
   1   0   8     1013.83      963.20     23.74 o
   2   0   8      204.23      182.54      7.78 o
   3   0   8        7.47        9.42      1.99 o
   4   0   8        2.76        1.05      1.81 o
   5   0   8       61.67       62.80      4.93 o
 -12   1   8        2.65        0.45      0.65 o
 -11   1   8        2.40        2.94      0.94 o
 -10   1   8        1.31        1.43      0.86 o
  -9   1   8        8.91        8.55      1.74 o
  -8   1   8        4.19        2.71      0.84 o
  -7   1   8        1.19       -1.47      1.47 o
  -6   1   8       24.65       23.32      2.85 o
  -5   1   8       43.10       43.30      3.85 o
  -4   1   8        9.59       12.84      2.34 o
  -3   1   8      136.40      141.67      9.89 o
  -2   1   8       38.34       33.22      5.07 o
  -1   1   8       82.33       79.08      8.14 o
   0   1   8       34.75       34.23      1.96 o
   1   1   8      144.25      157.69      4.68 o
   2   1   8       16.35       17.07      1.76 o
   3   1   8        3.77        4.27      1.20 o
   4   1   8        0.30        0.28      1.28 o
   5   1   8        0.72        0.38      0.83 o
 -12   2   8        0.42       -0.22      0.70 o
 -11   2   8        1.14        1.26      0.97 o
 -10   2   8        5.63        7.01      1.44 o
  -9   2   8       18.78       16.30      1.75 o
  -8   2   8       14.12       11.55      1.41 o
  -7   2   8        0.15        0.38      1.46 o
  -6   2   8        9.35        8.59      2.25 o
  -5   2   8       15.66       12.02      2.11 o
  -4   2   8       25.72       24.07      2.94 o
  -3   2   8        6.30        3.52      2.22 o
  -2   2   8        1.29        2.94      1.96 o
  -1   2   8       36.44       30.90      5.20 o
   0   2   8      590.02      612.43      8.12 o
   1   2   8       92.95       86.28      3.46 o
   2   2   8       30.94       35.55      2.45 o
   3   2   8        3.57        3.99      1.20 o
   4   2   8       42.61       61.33      4.00 o
   5   2   8        0.07        0.60      0.85 o
 -12   3   8        0.32        1.47      0.96 o
 -11   3   8        2.99        3.16      0.91 o
 -10   3   8        1.73        0.84      0.83 o
  -9   3   8       10.24        7.92      1.28 o
  -8   3   8        9.84        9.30      1.33 o
  -7   3   8        0.90       -0.74      1.94 o
  -6   3   8        0.28        0.77      1.66 o
  -5   3   8       10.40        9.21      2.69 o
  -4   3   8       68.54       78.48      5.17 o
  -3   3   8      313.68      330.27     15.54 o
  -2   3   8      722.59      709.09     42.40 o
  -1   3   8       16.11       27.68      4.85 o
   0   3   8        2.27        1.29      0.66 o
   1   3   8        0.69        2.36      0.80 o
   2   3   8        5.01        6.02      1.25 o
   3   3   8        2.06        3.27      1.10 o
   4   3   8       54.22       68.34      5.04 o
   5   3   8        2.13        4.28      1.06 o
 -12   4   8        1.57        2.34      0.92 o
 -11   4   8        0.07       -0.49      0.97 o
 -10   4   8        0.94        2.42      1.35 o
  -9   4   8        1.92        3.16      1.78 o
  -8   4   8       48.61       50.36      3.18 o
  -7   4   8        3.03        1.81      3.36 o
  -6   4   8        0.01        0.99      1.76 o
  -5   4   8        0.27        1.57      4.71 o
  -4   4   8       36.17       31.65      3.88 o
  -3   4   8      485.19      484.03     20.12 o
  -2   4   8      369.18      349.41     16.10 o
  -1   4   8      220.32      216.42     13.09 o
   0   4   8        9.27        7.12      1.14 o
   1   4   8       28.03       29.43      2.49 o
   2   4   8        0.17        0.86      1.24 o
   3   4   8       78.02       74.05      4.66 o
   4   4   8       22.95       23.34      2.19 o
   5   4   8       24.88       23.71      4.37 o
 -12   5   8        0.54       -0.65      0.65 o
 -11   5   8        0.40        0.87      0.99 o
 -10   5   8        0.53        1.28      1.33 o
  -9   5   8       12.99       12.19      2.89 o
  -8   5   8        0.31        0.74      1.30 o
  -7   5   8       20.74       11.71      2.83 o
  -6   5   8       21.32       12.48      3.35 o
  -5   5   8       11.15       11.44      3.06 o
  -4   5   8       34.59       35.79      5.09 o
  -3   5   8      864.37      781.40     27.08 o
  -2   5   8      231.33      221.16     12.78 o
  -1   5   8        0.01        2.37      1.19 o
   0   5   8        3.95        4.52      0.92 o
   1   5   8        0.74        0.57      1.03 o
   2   5   8       26.11       21.26      2.51 o
   3   5   8        1.74        2.06      1.07 o
   4   5   8       11.52       11.58      1.61 o
 -12   6   8        2.64        2.99      0.79 o
 -11   6   8       23.40       22.50      2.06 o
 -10   6   8       29.31       23.93      2.55 o
  -9   6   8        4.39        6.07      1.55 o
  -8   6   8        1.78        1.72      1.05 o
  -7   6   8       48.25       39.03      3.35 o
  -6   6   8      124.09      120.64     13.72 o
  -5   6   8      118.31      109.77     10.65 o
  -4   6   8        9.41        8.95      4.00 o
  -3   6   8      894.04      736.09    131.71 o
  -2   6   8     1044.47     1119.56     23.77 o
  -1   6   8        5.11        3.16      0.79 o
   0   6   8      108.06       94.58      3.94 o
   1   6   8       22.26       16.51      2.22 o
   2   6   8       81.03       81.15      4.57 o
   3   6   8        6.76        8.39      1.38 o
   4   6   8       20.25       20.64      1.56 o
 -12   7   8       11.82       12.66      1.64 o
 -11   7   8       12.01       10.97      1.50 o
 -10   7   8       29.54       24.23      2.32 o
  -9   7   8        3.63        3.99      1.19 o
  -8   7   8       15.64       13.67      1.69 o
  -7   7   8       56.71       60.09      4.18 o
  -6   7   8       26.51       25.45      2.48 o
  -5   7   8      394.28      342.08     28.11 o
  -4   7   8      522.00      501.72     19.17 o
  -3   7   8       95.98      103.32     15.65 o
  -2   7   8       30.26       30.69      2.08 o
  -1   7   8        3.57        2.53      0.77 o
   0   7   8       46.50       53.55      3.17 o
   1   7   8       76.05       70.18      5.23 o
   2   7   8       17.18       18.98      2.67 o
   3   7   8       20.39       24.16      2.24 o
   4   7   8       56.99       56.86      2.75 o
 -12   8   8        0.37        0.84      0.99 o
 -11   8   8        0.00       -0.48      0.80 o
 -10   8   8       26.48       26.45      2.33 o
  -9   8   8        5.80        6.30      1.46 o
  -8   8   8       51.61       46.76      3.06 o
  -7   8   8      107.37      111.04      4.46 o
  -6   8   8      594.15      588.36     18.17 o
  -5   8   8       52.19       56.50      3.40 o
  -4   8   8      181.97      189.18      5.98 o
  -3   8   8        1.00        0.48      0.78 o
  -2   8   8        2.89        2.37      0.88 o
  -1   8   8        1.85        2.21      1.21 o
   0   8   8        0.58        0.64      0.84 o
   1   8   8        0.19        0.82      1.79 o
   2   8   8        1.37        0.46      0.97 o
   3   8   8       34.90       35.48      2.40 o
   4   8   8        0.05       -0.02      0.70 o
 -11   9   8        2.63        2.35      0.84 o
 -10   9   8       22.10       18.98      1.97 o
  -9   9   8       37.01       34.54      2.55 o
  -8   9   8       18.36       20.73      2.12 o
  -7   9   8       32.97       27.59      2.15 o
  -6   9   8       12.43       11.21      1.42 o
  -5   9   8      142.33      143.13      5.97 o
  -4   9   8       16.45       23.31      1.61 o
  -3   9   8       17.68       16.41      1.52 o
  -2   9   8        0.03        0.13      0.72 o
  -1   9   8       31.06       35.22      2.40 o
   0   9   8       56.77       53.65      2.96 o
   1   9   8        0.01       -0.29      1.29 o
   2   9   8        2.20        2.09      0.92 o
   3   9   8       18.81       26.47      1.64 o
   4   9   8        3.17        5.43      1.20 o
 -11  10   8       11.01        9.45      1.18 o
 -10  10   8        2.41        3.02      0.83 o
  -9  10   8        2.54        3.02      1.03 o
  -8  10   8        7.17        5.63      1.25 o
  -7  10   8       11.01        9.35      1.48 o
  -6  10   8      253.41      246.43      5.65 o
  -5  10   8      354.64      348.27      6.54 o
  -4  10   8      106.24      108.32      3.56 o
  -3  10   8      200.08      206.26      5.36 o
  -2  10   8       13.21       14.68      1.63 o
  -1  10   8        0.67        3.09      0.95 o
   0  10   8        5.15        3.84      0.97 o
   1  10   8       53.68       53.92      4.60 o
   2  10   8        0.04        1.86      1.03 o
   3  10   8       18.68       32.61      1.89 o
 -11  11   8        0.32        0.87      1.09 o
 -10  11   8        0.96        1.41      0.79 o
  -9  11   8        7.30        6.18      1.46 o
  -8  11   8        1.04        0.37      0.98 o
  -7  11   8       97.60       98.02      4.01 o
  -6  11   8       23.42       28.26      1.88 o
  -5  11   8       27.56       26.52      1.70 o
  -4  11   8       18.64       17.15      1.56 o
  -3  11   8       71.44       77.67      3.33 o
  -2  11   8       75.16       78.97      3.69 o
  -1  11   8        6.34        4.75      0.97 o
   0  11   8        0.76        1.74      1.23 o
   1  11   8       19.50       21.00      2.86 o
   2  11   8        1.56        5.51      1.15 o
   3  11   8        9.03       10.44      1.12 o
 -11  12   8        6.14        4.53      1.93 o
 -10  12   8        3.21        3.22      0.72 o
  -9  12   8        8.74        9.75      1.25 o
  -8  12   8       20.08       18.88      1.80 o
  -7  12   8        3.49        3.46      1.05 o
  -6  12   8        1.22        1.16      0.87 o
  -5  12   8       22.03       24.73      1.68 o
  -4  12   8      109.62      110.78      3.57 o
  -3  12   8        3.74        3.04      0.88 o
  -2  12   8       13.62       14.81      1.63 o
  -1  12   8        5.48        2.13      0.83 o
   0  12   8       19.24       17.13      1.96 o
   1  12   8        0.80        1.41      1.03 o
   2  12   8       25.80       35.66      2.43 o
   3  12   8        7.49        4.68      0.89 o
 -10  13   8        4.64        1.96      0.62 o
  -9  13   8       11.92       14.70      1.30 o
  -8  13   8        0.61        0.37      0.81 o
  -7  13   8      127.44      130.48      4.07 o
  -6  13   8        7.59        6.22      1.09 o
  -5  13   8       38.28       36.98      2.08 o
  -4  13   8      117.23      118.03      3.73 o
  -3  13   8        0.86        1.02      0.76 o
  -2  13   8        9.86       12.25      1.32 o
  -1  13   8        5.99        5.56      1.13 o
   0  13   8        0.32       -0.63      0.90 o
   1  13   8        0.80        1.53      1.04 o
   2  13   8       15.73        9.55      1.14 o
 -10  14   8        1.82        1.17      0.70 o
  -9  14   8       26.64       25.44      1.75 o
  -8  14   8       30.47       32.63      2.11 o
  -7  14   8        7.71       13.64      1.57 o
  -6  14   8        3.06        2.21      0.84 o
  -5  14   8        4.88        4.22      0.90 o
  -4  14   8        6.88        6.24      1.03 o
  -3  14   8       38.05       36.02      2.24 o
  -2  14   8       13.46       10.99      1.20 o
  -1  14   8        2.29        0.53      0.89 o
   0  14   8       11.24       11.46      1.58 o
   1  14   8       11.90       18.59      1.54 o
   2  14   8        3.07        2.63      0.96 o
  -9  15   8        3.78        6.30      0.88 o
  -8  15   8        2.42        1.65      0.78 o
  -7  15   8       38.18       42.52      2.27 o
  -6  15   8       11.00       12.91      1.39 o
  -5  15   8        1.50        2.56      0.84 o
  -4  15   8        0.34        1.08      0.74 o
  -3  15   8        0.04        0.34      0.96 o
  -2  15   8        1.00        0.06      0.87 o
  -1  15   8       11.36       12.55      1.35 o
   0  15   8       51.47       64.93      3.12 o
   1  15   8        1.98        1.82      0.74 o
  -8  16   8       29.67       29.22      1.53 o
  -7  16   8        0.29        1.03      0.74 o
  -6  16   8        0.40        1.22      0.70 o
  -5  16   8       50.63       49.91      2.46 o
  -4  16   8        0.12       -0.73      0.74 o
  -3  16   8        0.27       -0.14      0.72 o
  -2  16   8       20.12       16.77      1.54 o
  -1  16   8       15.46       15.52      1.49 o
   0  16   8       20.20       28.30      2.24 o
   1  16   8        9.92        8.80      1.85 o
  -8  17   8        3.68        5.03      1.41 o
  -7  17   8        0.86        3.14      0.68 o
  -6  17   8       17.63       13.35      1.23 o
  -5  17   8        1.64        1.54      0.90 o
  -4  17   8        0.07       -0.07      0.72 o
  -3  17   8        4.63        6.55      1.09 o
  -2  17   8        1.98        1.74      0.84 o
  -1  17   8        3.15        2.75      0.82 o
   0  17   8        8.30       11.20      1.67 o
  -7  18   8       62.42       73.29      7.65 o
  -6  18   8        2.88        2.31      0.87 o
  -5  18   8       50.23       46.95      2.67 o
  -4  18   8        1.02        2.78      0.64 o
  -3  18   8        0.15        1.50      0.78 o
  -2  18   8       11.02        9.33      1.13 o
  -1  18   8       12.31       13.93      2.20 o
  -5  19   8        0.00        0.40      0.81 o
  -4  19   8        7.88        2.19      1.33 o
  -3  19   8       13.89        9.47      1.57 o
 -12   1   9        3.77        6.60      1.25 o
 -11   1   9       45.58       44.62      4.90 o
 -10   1   9        4.83        4.89      1.95 o
  -9   1   9        0.32        0.94      2.17 o
  -8   1   9       44.41       37.92      5.30 o
  -7   1   9        5.01        3.67      0.94 o
  -6   1   9      174.09      135.59      4.98 o
  -5   1   9        0.09        0.78      1.04 o
  -4   1   9       33.93       30.39      2.84 o
  -3   1   9      209.95      193.87      5.12 o
  -2   1   9      868.42      877.45     14.90 o
  -1   1   9        2.21        2.74      1.00 o
   0   1   9        8.52        5.53      0.95 o
   1   1   9       72.96       71.23      3.32 o
   2   1   9        0.04       -0.21      0.95 o
   3   1   9       29.26       24.35      2.19 o
 -12   2   9        2.00        0.93      0.83 o
 -11   2   9        0.05        0.39      1.14 o
 -10   2   9        4.88        2.86      1.78 o
  -9   2   9       35.24       27.13      3.50 o
  -8   2   9       10.49       10.66      1.94 o
  -7   2   9        9.65        6.62      1.34 o
  -6   2   9      187.78      158.41      5.36 o
  -5   2   9       24.29       24.51      2.30 o
  -4   2   9        7.95        7.65      1.19 o
  -3   2   9        1.14        1.49      0.75 o
  -2   2   9        7.78        7.48      1.28 o
  -1   2   9       36.33       35.65      2.12 o
   0   2   9       33.34       38.01      2.28 o
   1   2   9        0.19       -0.15      0.77 o
   2   2   9        2.63        3.36      1.08 o
   3   2   9       15.05       15.07      1.71 o
 -12   3   9        9.48       11.77      1.58 o
 -11   3   9        0.59        0.59      1.00 o
 -10   3   9        0.01        0.69      1.11 o
  -9   3   9        0.23        0.25      1.13 o
  -8   3   9        0.12       -0.23      1.27 o
  -7   3   9        0.22       -0.98      1.08 o
  -6   3   9       35.28       30.12      2.58 o
  -5   3   9        3.18        2.28      1.04 o
  -4   3   9        0.03       -0.68      0.83 o
  -3   3   9        9.06        9.62      1.17 o
  -2   3   9      140.93      148.72      4.84 o
  -1   3   9      122.11      120.90      3.82 o
   0   3   9       77.27       72.24      3.10 o
   1   3   9        0.32       -0.38      0.79 o
   2   3   9       18.40       22.57      2.11 o
   3   3   9       39.25       44.56      2.94 o
 -12   4   9        1.21        1.89      0.79 o
 -11   4   9        0.03       -0.16      0.91 o
 -10   4   9       16.34       20.37      2.59 o
  -9   4   9        3.65        3.14      1.46 o
  -8   4   9       44.37       36.95      3.69 o
  -7   4   9        8.17        5.46      1.30 o
  -6   4   9       78.33       66.99      3.79 o
  -5   4   9        6.96        7.03      1.21 o
  -4   4   9       71.79       61.25      2.91 o
  -3   4   9       11.59       14.03      1.41 o
  -2   4   9       73.45       68.67      3.14 o
  -1   4   9      190.71      198.48      5.63 o
   0   4   9       74.33       70.84      3.56 o
   1   4   9        1.18        1.60      0.98 o
   2   4   9        1.26       -0.03      0.90 o
   3   4   9       20.66       24.50      1.72 o
 -12   5   9        1.16        0.65      0.71 o
 -11   5   9        8.02        8.43      1.65 o
 -10   5   9       36.83       35.10      3.27 o
  -9   5   9        1.66        3.38      1.60 o
  -8   5   9        6.84        2.30      1.62 o
  -7   5   9        1.08        0.46      0.89 o
  -6   5   9        3.40        3.37      0.97 o
  -5   5   9       23.60       24.06      2.06 o
  -4   5   9        0.49        0.28      0.76 o
  -3   5   9       47.29       50.08      2.81 o
  -2   5   9      263.37      271.81      6.95 o
  -1   5   9      117.06      110.02      4.73 o
   0   5   9       63.49       63.86      3.59 o
   1   5   9       34.99       31.27      2.87 o
   2   5   9       29.40       21.45      2.21 o
   3   5   9        2.90        2.58      0.70 o
 -12   6   9       10.47       11.82      2.03 o
 -11   6   9        3.97        4.09      1.10 o
 -10   6   9        5.50        7.17      1.56 o
  -9   6   9        2.25        1.41      1.42 o
  -8   6   9       15.89       16.06      2.56 o
  -7   6   9        2.00        2.38      1.11 o
  -6   6   9        7.08        5.82      1.13 o
  -5   6   9      149.93      155.48      5.05 o
  -4   6   9      229.70      221.58      6.20 o
  -3   6   9        8.65        7.75      1.27 o
  -2   6   9      136.40      145.74      5.09 o
  -1   6   9       29.72       27.93      2.35 o
   0   6   9       53.86       55.17      3.49 o
   1   6   9        0.07        0.26      1.04 o
   2   6   9        0.77        1.69      0.88 o
   3   6   9        5.31        6.03      0.97 o
 -11   7   9       18.30       20.42      2.03 o
 -10   7   9        8.08        8.49      1.56 o
  -9   7   9        0.02       -0.61      0.80 o
  -8   7   9       22.34       26.74      2.57 o
  -7   7   9        7.16        5.50      1.25 o
  -6   7   9       54.35       51.47      2.76 o
  -5   7   9      150.33      161.66      5.55 o
  -4   7   9       51.68       54.64      2.93 o
  -3   7   9        2.83        4.74      1.05 o
  -2   7   9      156.47      156.02      4.94 o
  -1   7   9       21.07       23.39      2.21 o
   0   7   9      138.18      148.90      6.02 o
   1   7   9       20.56       22.94      2.61 o
   2   7   9       35.20       35.93      2.20 o
   3   7   9        1.99        0.23      0.78 o
 -11   8   9        1.85        2.88      0.78 o
 -10   8   9        3.32        4.40      1.02 o
  -9   8   9        0.33       -0.32      0.98 o
  -8   8   9        9.00        8.04      1.28 o
  -7   8   9       35.10       29.40      2.24 o
  -6   8   9        6.31        7.54      1.40 o
  -5   8   9      394.35      380.40      6.96 o
  -4   8   9      262.47      250.35      6.21 o
  -3   8   9       31.04       30.61      2.07 o
  -2   8   9      118.83      111.93      4.41 o
  -1   8   9       82.32       79.10      3.78 o
   0   8   9        2.09        5.86      1.77 o
   1   8   9       16.39       14.34      2.11 o
   2   8   9        1.47        2.14      0.76 o
 -11   9   9       14.28       17.52      1.26 o
 -10   9   9        0.04       -0.85      0.85 o
  -9   9   9       16.95       16.79      1.73 o
  -8   9   9        0.11        0.37      0.87 o
  -7   9   9      209.66      189.84      5.15 o
  -6   9   9       43.39       46.49      2.90 o
  -5   9   9        9.51       10.06      1.30 o
  -4   9   9      211.54      221.41      5.78 o
  -3   9   9       94.44       98.37      4.35 o
  -2   9   9      188.77      190.03      5.98 o
  -1   9   9        2.98        3.73      0.98 o
   0   9   9       30.92       30.37      3.24 o
   1   9   9       14.90       13.97      1.78 o
   2   9   9       21.54       25.76      1.55 o
 -11  10   9        1.18        1.43      0.72 o
 -10  10   9        0.00        1.32      0.78 o
  -9  10   9        5.01        4.23      1.01 o
  -8  10   9       14.13       11.48      1.37 o
  -7  10   9       13.14       14.56      1.38 o
  -6  10   9       41.46       44.95      2.48 o
  -5  10   9      152.69      158.79      4.43 o
  -4  10   9       59.26       65.25      3.12 o
  -3  10   9        5.40        4.57      1.02 o
  -2  10   9       21.34       23.36      2.14 o
  -1  10   9       42.66       45.98      3.01 o
   0  10   9       39.80       44.66      3.92 o
   1  10   9       42.36       49.25      3.02 o
   2  10   9        1.13        1.29      0.73 o
 -10  11   9        8.99       11.94      1.12 o
  -9  11   9       13.45       13.94      1.38 o
  -8  11   9        7.78        3.53      0.79 o
  -7  11   9       21.44       21.34      1.67 o
  -6  11   9        8.36       12.51      1.21 o
  -5  11   9        4.60        3.44      0.76 o
  -4  11   9        0.02       -0.51      0.77 o
  -3  11   9      131.86      150.21      4.57 o
  -2  11   9      141.59      159.93      5.60 o
  -1  11   9        9.63        8.66      1.76 o
   0  11   9        8.52        6.20      1.57 o
   1  11   9        0.06        1.28      0.77 o
   2  11   9        2.45        2.32      0.79 o
 -10  12   9        3.61        3.63      0.84 o
  -9  12   9       38.38       36.14      1.96 o
  -8  12   9       48.30       46.78      2.32 o
  -7  12   9        0.16       -0.13      0.63 o
  -6  12   9        8.73       11.00      1.03 o
  -5  12   9        1.59        1.48      0.70 o
  -4  12   9        0.68        0.10      0.75 o
  -3  12   9        3.44        3.03      0.86 o
  -2  12   9        5.25        6.62      1.12 o
  -1  12   9       27.63       30.25      2.52 o
   0  12   9       53.17       52.08      2.82 o
   1  12   9        0.03       -0.03      0.55 o
  -9  13   9        6.46        4.27      0.75 o
  -8  13   9        0.55        0.55      0.67 o
  -7  13   9        4.44        4.72      0.85 o
  -6  13   9       15.42       15.01      1.17 o
  -5  13   9        2.60        2.96      0.78 o
  -4  13   9       17.32       21.04      1.44 o
  -3  13   9        6.69        8.76      1.19 o
  -2  13   9       23.11       24.90      2.57 o
  -1  13   9        6.21        5.59      1.21 o
   0  13   9        2.05        2.83      0.96 o
   1  13   9        0.25        0.28      0.68 o
  -9  14   9       11.98        7.33      0.79 o
  -8  14   9       63.39       68.21      2.66 o
  -7  14   9        0.00       -0.69      0.69 o
  -6  14   9        6.54        4.54      0.83 o
  -5  14   9        6.18        7.70      1.04 o
  -4  14   9        9.35        8.84      1.01 o
  -3  14   9        6.42        6.69      1.15 o
  -2  14   9        7.60       10.88      1.42 o
  -1  14   9        0.57        1.16      0.90 o
   0  14   9       39.92       49.32      2.72 o
  -8  15   9        0.82        2.57      0.59 o
  -7  15   9       10.99       13.62      1.15 o
  -6  15   9        0.06        0.14      0.64 o
  -5  15   9        3.04        2.35      0.72 o
  -4  15   9        0.51        0.31      0.69 o
  -3  15   9        2.62        0.39      0.93 o
  -2  15   9       11.13       12.63      1.59 o
  -1  15   9        8.07       10.44      1.29 o
  -7  16   9        2.89        2.02      0.68 o
  -6  16   9        0.01        0.13      0.57 o
  -5  16   9        4.82        5.92      0.95 o
  -4  16   9       26.74       29.31      2.09 o
  -3  16   9        1.34        0.38      0.85 o
  -2  16   9       14.79       16.41      2.12 o
  -1  16   9       26.39       28.66      2.91 o
  -6  17   9        2.41        3.50      1.73 o
  -5  17   9        7.07        6.94      1.25 o
  -4  17   9        4.58        1.78      0.89 o
  -3  17   9        2.19        0.94      0.85 o
 -12   0  10       35.81       56.64      6.23 o
 -11   0  10        0.30        0.23      1.60 o
 -10   0  10        0.00       -1.68      1.68 o
  -9   0  10       20.15       10.78      2.82 o
  -8   0  10      490.95      440.65     17.75 o
  -7   0  10       24.15       21.84      4.24 o
  -6   0  10        0.58       -0.30      1.79 o
  -5   0  10        2.97        3.35      1.15 o
  -4   0  10      180.94      187.04      8.40 o
  -3   0  10      114.88      136.95      7.08 o
  -2   0  10      103.26      103.52      5.66 o
  -1   0  10        1.01        0.99      1.14 o
   0   0  10       44.10       45.94      3.60 o
   1   0  10       74.32       54.37      5.55 o
   2   0  10       20.65       28.03      2.60 o
 -12   1  10        0.11        0.85      0.93 o
 -11   1  10        0.65        0.99      0.94 o
 -10   1  10        8.96        7.20      1.69 o
  -9   1  10        0.88        0.44      1.15 o
  -8   1  10        0.25        3.59      1.51 o
  -7   1  10       27.05       21.70      2.95 o
  -6   1  10       59.87       49.40      4.39 o
  -5   1  10        4.91        3.92      1.05 o
  -4   1  10       10.06        9.43      1.40 o
  -3   1  10       34.94       37.72      3.10 o
  -2   1  10       11.72       10.64      1.39 o
  -1   1  10       23.95       23.63      1.82 o
   0   1  10        0.04        0.48      0.72 o
   1   1  10        6.44        6.96      1.33 o
   2   1  10       31.07       34.16      2.22 o
 -12   2  10       17.80       22.01      3.93 o
 -11   2  10        1.35        1.10      0.83 o
 -10   2  10        3.51        3.02      1.25 o
  -9   2  10        0.01       -0.53      1.09 o
  -8   2  10       62.46       52.78      4.37 o
  -7   2  10        0.11       -0.04      1.16 o
  -6   2  10       29.97       24.66      2.78 o
  -5   2  10        0.02       -0.62      1.01 o
  -4   2  10       31.02       28.55      2.30 o
  -3   2  10        2.99        2.36      0.95 o
  -2   2  10        0.59        1.11      0.73 o
  -1   2  10       14.64       15.24      1.53 o
   0   2  10        4.65        3.04      0.81 o
   1   2  10       26.59       29.58      2.31 o
   2   2  10        0.36        0.11      0.82 o
 -12   3  10        0.03        0.20      1.22 o
 -11   3  10        9.63       12.79      1.55 o
 -10   3  10        0.30        1.37      1.06 o
  -9   3  10        5.65        4.41      1.23 o
  -8   3  10       11.32        8.82      1.76 o
  -7   3  10       21.11       15.31      2.52 o
  -6   3  10       72.40       67.24      4.05 o
  -5   3  10        1.48        0.46      0.88 o
  -4   3  10      160.00      150.83      5.70 o
  -3   3  10        0.09        0.70      0.89 o
  -2   3  10      186.31      189.42      4.83 o
  -1   3  10       17.56       17.29      1.46 o
   0   3  10        6.67        7.94      1.37 o
   1   3  10       36.65       40.60      2.46 o
   2   3  10        0.07        0.17      0.80 o
 -11   4  10        0.09        2.02      0.88 o
 -10   4  10       29.11       32.83      2.67 o
  -9   4  10        1.09        1.43      1.14 o
  -8   4  10        0.45        1.11      0.93 o
  -7   4  10        1.84        1.61      1.47 o
  -6   4  10       39.32       31.01      2.57 o
  -5   4  10        0.41       -0.46      0.86 o
  -4   4  10       78.37       67.07      3.39 o
  -3   4  10        0.82        3.00      0.99 o
  -2   4  10       30.94       33.13      2.26 o
  -1   4  10        0.27        0.85      0.78 o
   0   4  10        1.10        1.29      0.94 o
   1   4  10        0.03       -0.75      0.90 o
   2   4  10       15.82       16.64      2.01 o
 -11   5  10        0.46       -0.45      0.79 o
 -10   5  10        6.31        9.42      1.56 o
  -9   5  10        1.86        1.48      1.00 o
  -8   5  10        0.09       -0.59      0.87 o
  -7   5  10        0.02        0.63      0.78 o
  -6   5  10       36.96       32.29      2.61 o
  -5   5  10       60.24       61.32      3.41 o
  -4   5  10       93.25       92.66      4.21 o
  -3   5  10       22.65       23.51      2.29 o
  -2   5  10      210.54      214.18      6.25 o
  -1   5  10       53.70       62.22      3.09 o
   0   5  10       29.01       32.39      2.97 o
   1   5  10        0.77        0.17      0.85 o
   2   5  10        4.29        6.92      1.32 o
 -11   6  10        3.38        2.52      0.73 o
 -10   6  10       36.76       41.38      2.63 o
  -9   6  10        0.30        0.82      0.99 o
  -8   6  10        2.94        1.10      0.80 o
  -7   6  10        0.04        1.26      0.78 o
  -6   6  10       72.41       70.62      3.80 o
  -5   6  10        0.15        1.19      1.01 o
  -4   6  10      393.95      388.92      8.05 o
  -3   6  10      217.30      230.58      6.95 o
  -2   6  10       95.71      107.49      4.13 o
  -1   6  10        3.58        4.33      1.16 o
   0   6  10       24.67       26.26      2.57 o
   1   6  10       24.20       25.18      1.90 o
 -11   7  10       16.56       20.13      1.53 o
 -10   7  10       12.45       13.72      1.28 o
  -9   7  10        3.28        1.70      0.73 o
  -8   7  10       20.64       18.79      1.65 o
  -7   7  10        2.27        2.54      0.83 o
  -6   7  10       49.93       57.66      3.16 o
  -5   7  10        9.73        9.24      1.47 o
  -4   7  10       30.49       31.94      2.67 o
  -3   7  10       79.96       91.66      4.05 o
  -2   7  10      203.90      205.96      5.53 o
  -1   7  10        0.00       -0.40      0.85 o
   0   7  10        0.32        0.15      0.85 o
   1   7  10        2.09        1.44      0.64 o
 -11   8  10        8.35        9.58      1.29 o
 -10   8  10       15.16       15.26      1.43 o
  -9   8  10       42.73       47.71      2.34 o
  -8   8  10        0.90        1.55      0.68 o
  -7   8  10        1.78        2.40      0.93 o
  -6   8  10       19.85       22.37      1.81 o
  -5   8  10       54.57       62.73      2.98 o
  -4   8  10       26.10       29.98      2.36 o
  -3   8  10        2.14        1.33      0.92 o
  -2   8  10       33.81       39.46      2.41 o
  -1   8  10        9.83       12.69      1.71 o
   0   8  10        8.82        6.24      1.19 o
   1   8  10        0.21        0.85      0.55 o
 -10   9  10        0.13       -0.02      0.55 o
  -9   9  10        0.81        2.08      0.80 o
  -8   9  10        2.70        2.81      1.18 o
  -7   9  10        0.14        0.72      0.75 o
  -6   9  10        4.70        4.00      0.94 o
  -5   9  10        0.36        1.18      0.84 o
  -4   9  10        0.06        0.72      0.83 o
  -3   9  10       14.65       20.72      2.05 o
  -2   9  10       23.88       24.55      1.85 o
  -1   9  10        3.15        4.48      1.37 o
   0   9  10        6.77        8.27      1.03 o
   1   9  10        0.93        1.26      0.77 o
 -10  10  10        7.54       10.93      1.03 o
  -9  10  10       37.19       41.15      1.80 o
  -8  10  10       16.52       19.08      1.44 o
  -7  10  10        0.03        0.35      0.73 o
  -6  10  10       13.12       11.49      1.19 o
  -5  10  10        9.18       12.39      1.31 o
  -4  10  10        3.58        4.42      0.99 o
  -3  10  10        0.23        0.20      0.89 o
  -2  10  10       67.72       68.38      3.06 o
  -1  10  10        0.84        0.89      0.86 o
   0  10  10        1.43        2.28      0.74 o
 -10  11  10        4.13        2.37      1.19 o
  -9  11  10        1.10        2.99      0.69 o
  -8  11  10        0.81        2.01      0.62 o
  -7  11  10       21.67       23.67      1.45 o
  -6  11  10       39.64       39.39      1.91 o
  -5  11  10        6.18        7.49      1.09 o
  -4  11  10        0.55        0.23      0.75 o
  -3  11  10       35.29       35.22      2.45 o
  -2  11  10        9.90       10.88      1.53 o
  -1  11  10       22.32       23.89      1.80 o
   0  11  10        1.38        2.10      0.66 o
  -9  12  10        0.58        0.81      0.64 o
  -8  12  10       18.96       24.37      1.52 o
  -7  12  10       30.38       34.55      1.84 o
  -6  12  10       10.94       10.37      0.97 o
  -5  12  10        0.28       -0.07      0.64 o
  -4  12  10        6.64        8.98      1.02 o
  -3  12  10       16.96       17.88      1.56 o
  -2  12  10       20.31       23.24      1.80 o
  -1  12  10       16.48       13.21      1.03 o
  -8  13  10        0.27       -0.10      0.57 o
  -7  13  10        0.00       -0.61      0.61 o
  -6  13  10       20.22       27.75      1.44 o
  -5  13  10        0.01        0.30      0.57 o
  -4  13  10        0.05       -0.25      0.65 o
  -3  13  10        0.76        1.46      0.90 o
  -2  13  10       36.16       39.68      1.99 o
  -1  13  10       35.56       44.95      2.75 o
  -8  14  10        2.80        1.63      1.44 o
  -7  14  10        2.36        2.66      0.74 o
  -6  14  10        0.07        1.16      0.54 o
  -5  14  10        2.99        3.37      0.64 o
  -4  14  10        4.45        4.52      0.96 o
  -3  14  10        0.05        0.30      0.80 o
  -2  14  10        1.85        4.63      0.91 o
  -6  15  10        4.36        2.18      1.06 o
  -5  15  10        3.66        3.24      0.88 o
  -4  15  10        0.36        0.79      0.99 o
  -3  15  10        0.29        1.21      1.01 o
 -11   1  11        0.39        0.45      0.66 o
 -10   1  11        8.94        7.85      1.53 o
  -9   1  11        4.89        2.92      1.19 o
  -8   1  11       10.57        9.59      1.66 o
  -7   1  11        1.55        1.19      0.84 o
  -6   1  11       52.64       51.74      3.13 o
  -5   1  11        6.38        6.28      1.51 o
  -4   1  11        0.05        0.44      1.01 o
  -3   1  11        2.16        2.87      0.84 o
  -2   1  11        0.84        0.78      0.79 o
  -1   1  11       15.53       18.35      2.07 o
   0   1  11        1.73        0.84      0.82 o
 -11   2  11        1.58        0.81      0.85 o
 -10   2  11        5.85        5.23      1.09 o
  -9   2  11        7.30        4.44      1.21 o
  -8   2  11        1.39        1.29      1.05 o
  -7   2  11        1.56        2.24      1.01 o
  -6   2  11        9.12        7.35      1.31 o
  -5   2  11       22.93       22.69      2.12 o
  -4   2  11        2.57        2.67      0.95 o
  -3   2  11        0.26        0.72      0.79 o
  -2   2  11        0.10        1.10      0.73 o
  -1   2  11        5.61        7.17      1.34 o
   0   2  11        2.45        3.35      1.17 o
 -11   3  11        0.65        0.83      0.77 o
 -10   3  11        7.08        6.09      1.23 o
  -9   3  11        3.61        1.10      0.92 o
  -8   3  11        0.01       -0.93      1.05 o
  -7   3  11        0.03       -0.40      0.77 o
  -6   3  11       16.11       14.89      1.91 o
  -5   3  11       43.85       50.21      3.06 o
  -4   3  11        0.69        1.36      0.90 o
  -3   3  11       21.03       24.57      1.88 o
  -2   3  11       30.87       32.14      2.37 o
  -1   3  11        4.75        4.94      1.24 o
   0   3  11        8.83       12.59      2.38 o
 -11   4  11        4.36        4.12      1.07 o
 -10   4  11        0.56        0.86      0.81 o
  -9   4  11        0.15        0.87      0.88 o
  -8   4  11       26.59       26.41      2.25 o
  -7   4  11       62.09       55.58      3.37 o
  -6   4  11        4.66        5.84      1.14 o
  -5   4  11       43.32       43.14      2.85 o
  -4   4  11       18.42       17.23      1.79 o
  -3   4  11       12.60       10.45      1.29 o
  -2   4  11        0.01        0.42      0.89 o
  -1   4  11       27.45       26.45      2.65 o
   0   4  11        0.23        0.08      1.23 o
 -10   5  11        0.12       -0.66      0.73 o
  -9   5  11        2.94        5.08      1.08 o
  -8   5  11       43.89       47.57      2.74 o
  -7   5  11       12.73       13.05      1.58 o
  -6   5  11        9.10        8.24      1.50 o
  -5   5  11       26.97       26.89      2.27 o
  -4   5  11       18.55       15.71      1.95 o
  -3   5  11       56.17       52.51      2.83 o
  -2   5  11       50.12       57.02      3.24 o
  -1   5  11       16.63       15.56      1.60 o
   0   5  11        2.81        2.64      0.91 o
 -10   6  11        0.13        0.47      0.62 o
  -9   6  11        0.66        1.07      0.75 o
  -8   6  11        0.74        3.44      0.94 o
  -7   6  11       12.14       12.00      1.34 o
  -6   6  11        0.04        0.40      0.92 o
  -5   6  11       12.53       14.08      1.72 o
  -4   6  11        0.35       -0.22      0.90 o
  -3   6  11       63.43       72.47      3.25 o
  -2   6  11        9.84        7.65      1.20 o
  -1   6  11        4.53        3.21      0.83 o
   0   6  11        2.63        1.76      1.08 o
 -10   7  11        6.91        8.81      1.08 o
  -9   7  11        6.06        6.09      0.83 o
  -8   7  11       51.85       62.19      2.89 o
  -7   7  11        1.00        0.89      0.76 o
  -6   7  11        3.51        1.91      0.86 o
  -5   7  11        8.67        8.00      1.36 o
  -4   7  11       49.49       47.36      2.60 o
  -3   7  11        0.21        0.65      0.66 o
  -2   7  11        0.14       -0.20      0.75 o
  -1   7  11       24.41       30.39      1.98 o
 -10   8  11        0.01       -0.23      1.03 o
  -9   8  11        0.05        0.64      0.53 o
  -8   8  11       41.14       41.82      1.92 o
  -7   8  11        0.07        0.92      0.78 o
  -6   8  11        4.02        4.57      1.12 o
  -5   8  11       38.49       43.39      2.32 o
  -4   8  11        9.72       10.25      1.35 o
  -3   8  11       78.75       84.03      3.00 o
  -2   8  11       16.68       21.06      2.21 o
  -1   8  11       10.22       14.13      1.35 o
  -9   9  11       35.72       54.01      1.95 o
  -8   9  11        3.37        5.12      0.72 o
  -7   9  11        3.24        1.50      0.64 o
  -6   9  11        0.04        0.08      0.73 o
  -5   9  11       44.98       51.63      2.46 o
  -4   9  11        0.24       -0.12      0.75 o
  -3   9  11        0.01        1.29      0.70 o
  -2   9  11       46.25       58.72      2.78 o
  -1   9  11      308.46      366.35     11.05 o
  -9  10  11       21.11       25.27      2.84 o
  -8  10  11        0.02        0.92      0.53 o
  -7  10  11        0.13        0.65      0.62 o
  -6  10  11       24.62       25.89      1.58 o
  -5  10  11       44.01       49.43      2.12 o
  -4  10  11       20.12       17.91      1.35 o
  -3  10  11       99.97      111.43      3.25 o
  -2  10  11       29.19       26.82      2.03 o
  -8  11  11        4.94        6.71      1.14 o
  -7  11  11        2.26        2.36      0.60 o
  -6  11  11        1.22        2.66      0.58 o
  -5  11  11        0.63        1.15      0.62 o
  -4  11  11       35.22       37.76      1.70 o
  -3  11  11       12.29       11.59      1.27 o
  -7  12  11        0.20        0.37      0.85 o
  -6  12  11        5.37        5.01      0.77 o
  -5  12  11       10.53       10.95      1.01 o
  -4  12  11        0.12        0.02      0.73 o
 -10   0  12        1.45        0.96      1.09 o
  -9   0  12        0.90        1.27      1.00 o
  -8   0  12        5.73        4.75      1.43 o
  -7   0  12       25.61       27.37      3.01 o
  -6   0  12       32.64       35.10      4.31 o
  -5   0  12       14.88       12.31      3.27 o
  -4   0  12        1.26        0.89      1.39 o
  -3   0  12       29.58       34.96      2.64 o
  -2   0  12        0.29        0.03      1.21 o
 -10   1  12        0.00        0.28      0.97 o
  -9   1  12        0.20        0.13      0.58 o
  -8   1  12       13.36        9.06      1.19 o
  -7   1  12       18.78       13.85      1.68 o
  -6   1  12       12.16       11.36      1.83 o
  -5   1  12        0.02       -0.53      1.07 o
  -4   1  12        1.11        1.39      0.78 o
  -3   1  12        3.72        5.16      0.93 o
  -2   1  12        0.62        1.03      1.03 o
 -10   2  12        0.14        1.91      1.24 o
  -9   2  12        2.69        1.11      0.66 o
  -8   2  12        0.00       -0.39      0.72 o
  -7   2  12        4.31        3.86      1.08 o
  -6   2  12        0.49        1.40      0.78 o
  -5   2  12       12.19       19.13      1.77 o
  -4   2  12       25.23       25.36      1.95 o
  -3   2  12       21.61       26.25      1.81 o
  -2   2  12        5.70        6.54      1.61 o
  -9   3  12        8.20       12.73      1.20 o
  -8   3  12        9.03        8.08      1.00 o
  -7   3  12        3.00        0.96      0.81 o
  -6   3  12        0.22        0.39      0.87 o
  -5   3  12       15.87       23.98      1.96 o
  -4   3  12        0.73        1.12      0.61 o
  -3   3  12        4.52        5.26      0.99 o
  -2   3  12        4.24        5.54      1.30 o
  -9   4  12        0.51        1.23      0.79 o
  -8   4  12        0.00        0.07      0.70 o
  -7   4  12        0.21        0.31      0.71 o
  -6   4  12        0.95        1.23      0.74 o
  -5   4  12       45.26       55.96      2.28 o
  -4   4  12       10.40       11.88      1.23 o
  -3   4  12       15.44       18.04      1.88 o
  -2   4  12        1.44        2.27      1.09 o
  -9   5  12        1.53        2.91      0.83 o
  -8   5  12        2.68        3.34      0.72 o
  -7   5  12        5.66        7.53      1.11 o
  -6   5  12        0.74        1.57      0.66 o
  -5   5  12       30.60       41.45      2.09 o
  -4   5  12        2.18        1.57      0.66 o
  -3   5  12        7.76       10.11      1.62 o
  -9   6  12        4.20        4.34      1.39 o
  -8   6  12        5.59        5.00      0.81 o
  -7   6  12        0.01        0.49      0.67 o
  -6   6  12        8.35        8.71      0.98 o
  -5   6  12       59.20       59.95      2.27 o
  -4   6  12        7.15        7.77      0.96 o
  -3   6  12        3.43        5.32      1.22 o
  -8   7  12        8.90       13.89      1.31 o
  -7   7  12        9.09        8.15      1.02 o
  -6   7  12        0.03        0.17      0.60 o
  -5   7  12        0.59        1.28      0.53 o
  -4   7  12       38.87       39.40      2.10 o
  -3   7  12       32.07       24.10      2.87 o
  -8   8  12        0.22        2.96      1.67 o
  -7   8  12        0.96        0.41      0.57 o
  -6   8  12        3.46        2.83      0.65 o
  -5   8  12        2.33        3.56      0.70 o
  -4   8  12        0.13        0.33      0.97 o
  -6   9  12       11.14       10.11      1.31 o
  -5   9  12        6.72        7.92      1.67 o
 
